# Supplementary material for: Inference of differentiation time for single cell transcriptomes using cell population reference data
Source: Nat Commun. 2017 Nov 30;8:1856. doi: 10.1038/s41467-017-01860-2 (PMC5707349; doi:10.1038/s41467-017-01860-2)
Supplement: Supplementary file 3 — Supplementary Data 1 [file 41467_2017_1860_MOESM3_ESM.xlsx]

## Sheet: Cluster1
GO	Term	p-value
GO:0001932	regulation of protein phosphorylation	1.99e-10
GO:0042325	regulation of phosphorylation	2.68e-10
GO:0019220	regulation of phosphate metabolic process	6.12e-10
GO:0051174	regulation of phosphorus metabolic process	6.29e-10
GO:0031399	regulation of protein modification process	7.22e-10
GO:0060255	regulation of macromolecule metabolic process	7.47e-10
GO:0009888	tissue development	1.51e-09
GO:0007275	multicellular organismal development	4.03e-09
GO:0032879	regulation of localization	4.09e-09
GO:0048518	positive regulation of biological process	4.93e-09
GO:0019222	regulation of metabolic process	6.92e-09
GO:0051246	regulation of protein metabolic process	9.34e-09
GO:0032268	regulation of cellular protein metabolic process	9.92e-09
GO:0048731	system development	1.22e-08
GO:0080090	regulation of primary metabolic process	1.49e-08
GO:0042327	positive regulation of phosphorylation	1.81e-08
GO:0048856	anatomical structure development	2.23e-08
GO:0045937	positive regulation of phosphate metabolic process	2.38e-08
GO:0010562	positive regulation of phosphorus metabolic process	2.38e-08
GO:0042127	regulation of cell proliferation	4.54e-08
GO:0001934	positive regulation of protein phosphorylation	5.32e-08
GO:0051240	positive regulation of multicellular organismal process	5.43e-08
GO:0031323	regulation of cellular metabolic process	5.71e-08
GO:0032502	developmental process	7.68e-08
GO:0048519	negative regulation of biological process	7.78e-08
GO:0032270	positive regulation of cellular protein metabolic process	7.95e-08
GO:0051247	positive regulation of protein metabolic process	1.38e-07
GO:0051239	regulation of multicellular organismal process	1.61e-07
GO:0008544	epidermis development	1.64e-07
GO:0050731	positive regulation of peptidyl-tyrosine phosphorylation	1.74e-07
GO:0046824	positive regulation of nucleocytoplasmic transport	1.77e-07
GO:2000145	regulation of cell motility	2.07e-07
GO:0048583	regulation of response to stimulus	2.09e-07
GO:0031401	positive regulation of protein modification process	2.18e-07
GO:0009893	positive regulation of metabolic process	2.21e-07
GO:0009611	response to wounding	2.3e-07
GO:0048522	positive regulation of cellular process	2.31e-07
GO:0048513	organ development	3.02e-07
GO:0010941	regulation of cell death	4.38e-07
GO:0042981	regulation of apoptotic process	4.44e-07
GO:0051270	regulation of cellular component movement	4.49e-07
GO:0043067	regulation of programmed cell death	5.56e-07
GO:0040012	regulation of locomotion	6e-07
GO:0030334	regulation of cell migration	6.47e-07
GO:0048523	negative regulation of cellular process	6.97e-07
GO:0035633	maintenance of blood-brain barrier	7.59e-07
GO:0006954	inflammatory response	7.7e-07
GO:0023051	regulation of signaling	8.44e-07
GO:0002684	positive regulation of immune system process	1.1e-06
GO:0090316	positive regulation of intracellular protein transport	1.36e-06
GO:0008285	negative regulation of cell proliferation	1.37e-06
GO:0009966	regulation of signal transduction	1.39e-06
GO:0032388	positive regulation of intracellular transport	1.92e-06
GO:0065009	regulation of molecular function	2.04e-06
GO:0051241	negative regulation of multicellular organismal process	2.08e-06
GO:0048584	positive regulation of response to stimulus	2.18e-06
GO:0050730	regulation of peptidyl-tyrosine phosphorylation	2.43e-06
GO:0051384	response to glucocorticoid stimulus	3.33e-06
GO:0010646	regulation of cell communication	4.05e-06
GO:0051049	regulation of transport	4.19e-06
GO:0031960	response to corticosteroid stimulus	4.32e-06
GO:0008284	positive regulation of cell proliferation	4.5e-06
GO:0002682	regulation of immune system process	4.51e-06
GO:0010604	positive regulation of macromolecule metabolic process	4.65e-06
GO:0045859	regulation of protein kinase activity	5.05e-06
GO:0046822	regulation of nucleocytoplasmic transport	5.58e-06
GO:0031325	positive regulation of cellular metabolic process	6.57e-06
GO:0040011	locomotion	7.23e-06
GO:0001525	angiogenesis	8.02e-06
GO:0030593	neutrophil chemotaxis	8.61e-06
GO:0046850	regulation of bone remodeling	1.01e-05
GO:2000147	positive regulation of cell motility	1.07e-05
GO:0033157	regulation of intracellular protein transport	1.09e-05
GO:0042307	positive regulation of protein import into nucleus	1.1e-05
GO:0043549	regulation of kinase activity	1.24e-05
GO:0051272	positive regulation of cellular component movement	1.41e-05
GO:0040017	positive regulation of locomotion	1.58e-05
GO:0045860	positive regulation of protein kinase activity	1.71e-05
GO:0071900	regulation of protein serine/threonine kinase activity	1.83e-05
GO:0060429	epithelium development	1.98e-05
GO:0010556	regulation of macromolecule biosynthetic process	1.98e-05
GO:0001817	regulation of cytokine production	2.08e-05
GO:0051338	regulation of transferase activity	2.12e-05
GO:0051222	positive regulation of protein transport	2.33e-05
GO:0051090	regulation of sequence-specific DNA binding transcription factor activity	2.46e-05
GO:0044699	single-organism process	2.61e-05
GO:0010563	negative regulation of phosphorus metabolic process	2.62e-05
GO:0045936	negative regulation of phosphate metabolic process	2.62e-05
GO:0034764	positive regulation of transmembrane transport	3.16e-05
GO:0001944	vasculature development	3.17e-05
GO:0050920	regulation of chemotaxis	3.34e-05
GO:0033674	positive regulation of kinase activity	3.49e-05
GO:0009889	regulation of biosynthetic process	3.5e-05
GO:0032844	regulation of homeostatic process	3.52e-05
GO:0034103	regulation of tissue remodeling	3.53e-05
GO:2000027	regulation of organ morphogenesis	3.54e-05
GO:0003006	developmental process involved in reproduction	3.62e-05
GO:0065007	biological regulation	4.04e-05
GO:0044707	single-multicellular organism process	4.4e-05
GO:0032501	multicellular organismal process	4.4e-05
GO:0001819	positive regulation of cytokine production	4.4e-05
GO:0043408	regulation of MAPK cascade	4.45e-05
GO:0048869	cellular developmental process	4.53e-05
GO:0060341	regulation of cellular localization	4.56e-05
GO:0006952	defense response	4.56e-05
GO:0032103	positive regulation of response to external stimulus	4.83e-05
GO:0023056	positive regulation of signaling	4.96e-05
GO:0051347	positive regulation of transferase activity	5.02e-05
GO:0010647	positive regulation of cell communication	5.05e-05
GO:0030335	positive regulation of cell migration	5.06e-05
GO:0001568	blood vessel development	5.17e-05
GO:0051252	regulation of RNA metabolic process	5.23e-05
GO:0044093	positive regulation of molecular function	5.36e-05
GO:0050789	regulation of biological process	5.68e-05
GO:0043065	positive regulation of apoptotic process	5.96e-05
GO:0001936	regulation of endothelial cell proliferation	6.07e-05
GO:0050921	positive regulation of chemotaxis	6.07e-05
GO:0043410	positive regulation of MAPK cascade	6.17e-05
GO:0006355	regulation of transcription, DNA-dependent	6.46e-05
GO:2001141	regulation of RNA biosynthetic process	6.7e-05
GO:0043068	positive regulation of programmed cell death	6.72e-05
GO:0032386	regulation of intracellular transport	6.97e-05
GO:0051051	negative regulation of transport	7.01e-05
GO:0048729	tissue morphogenesis	7.56e-05
GO:0048610	cellular process involved in reproduction	7.71e-05
GO:0010468	regulation of gene expression	7.74e-05
GO:0072359	circulatory system development	7.79e-05
GO:0072358	cardiovascular system development	7.79e-05
GO:0030154	cell differentiation	8.29e-05
GO:0090183	regulation of kidney development	8.46e-05
GO:0048545	response to steroid hormone stimulus	8.5e-05
GO:0071622	regulation of granulocyte chemotaxis	8.69e-05
GO:0003401	axis elongation	8.75e-05
GO:0042306	regulation of protein import into nucleus	9.81e-05
GO:0010942	positive regulation of cell death	9.98e-05
GO:0045124	regulation of bone resorption	0.000101961
GO:0050790	regulation of catalytic activity	0.00010342
GO:1900180	regulation of protein localization to nucleus	0.000103537
GO:2000112	regulation of cellular macromolecule biosynthetic process	0.000105365
GO:0043405	regulation of MAP kinase activity	0.000107022
GO:0050678	regulation of epithelial cell proliferation	0.000115337
GO:0042326	negative regulation of phosphorylation	0.000115337
GO:0006935	chemotaxis	0.000116982
GO:0042330	taxis	0.000120418
GO:0002685	regulation of leukocyte migration	0.000123438
GO:0051091	positive regulation of sequence-specific DNA binding transcription factor activity	0.000128012
GO:0009605	response to external stimulus	0.000131174
GO:0043588	skin development	0.000135184
GO:0002688	regulation of leukocyte chemotaxis	0.000135184
GO:0048870	cell motility	0.000135388
GO:0051674	localization of cell	0.000135388
GO:0048661	positive regulation of smooth muscle cell proliferation	0.000147606
GO:0051093	negative regulation of developmental process	0.00015281
GO:0010627	regulation of intracellular protein kinase cascade	0.00015281
GO:0060393	regulation of pathway-restricted SMAD protein phosphorylation	0.000155832
GO:0048520	positive regulation of behavior	0.000159665
GO:0031214	biomineral tissue development	0.000160882
GO:1901342	regulation of vasculature development	0.000164495
GO:0006928	cellular component movement	0.000168241
GO:0048514	blood vessel morphogenesis	0.000173555
GO:0009967	positive regulation of signal transduction	0.000186746
GO:0034330	cell junction organization	0.00019198
GO:0051171	regulation of nitrogen compound metabolic process	0.000195086
GO:0002376	immune system process	0.00020599
GO:0031326	regulation of cellular biosynthetic process	0.000225946
GO:0060326	cell chemotaxis	0.000229249
GO:0051050	positive regulation of transport	0.000235339
GO:0022414	reproductive process	0.000241052
GO:0019371	cyclooxygenase pathway	0.000249491
GO:0051799	negative regulation of hair follicle development	0.000249491
GO:0051223	regulation of protein transport	0.000249859
GO:0000003	reproduction	0.000255341
GO:0045780	positive regulation of bone resorption	0.000256527
GO:0046852	positive regulation of bone remodeling	0.000256527
GO:0022603	regulation of anatomical structure morphogenesis	0.000262409
GO:0009653	anatomical structure morphogenesis	0.000263777
GO:0002009	morphogenesis of an epithelium	0.000279064
GO:0019219	regulation of nucleobase-containing compound metabolic process	0.000296273
GO:0030216	keratinocyte differentiation	0.000302678
GO:0090100	positive regulation of transmembrane receptor protein serine/threonine kinase signaling pathway	0.000302678
GO:0044702	single organism reproductive process	0.000309385
GO:0060602	branch elongation of an epithelium	0.000318498
GO:0010595	positive regulation of endothelial cell migration	0.000320877
GO:0002687	positive regulation of leukocyte migration	0.000325488
GO:0050793	regulation of developmental process	0.000329125
GO:0050795	regulation of behavior	0.000342548
GO:0048732	gland development	0.000352372
GO:0046660	female sex differentiation	0.000356905
GO:0043406	positive regulation of MAP kinase activity	0.00035743
GO:0032846	positive regulation of homeostatic process	0.000374987
GO:0009725	response to hormone stimulus	0.000385894
GO:0042221	response to chemical stimulus	0.000388929
GO:0032880	regulation of protein localization	0.000404285
GO:0001933	negative regulation of protein phosphorylation	0.000420393
GO:0010740	positive regulation of intracellular protein kinase cascade	0.000424086
GO:0032101	regulation of response to external stimulus	0.000424086
GO:0002437	inflammatory response to antigenic stimulus	0.000469608
GO:0048820	hair follicle maturation	0.000469608
GO:0030574	collagen catabolic process	0.000469608
GO:0051150	regulation of smooth muscle cell differentiation	0.000469608
GO:0031400	negative regulation of protein modification process	0.000489839
GO:0030595	leukocyte chemotaxis	0.000490826
GO:0070201	regulation of establishment of protein localization	0.000493952
GO:0002138	retinoic acid biosynthetic process	0.000495965
GO:0090191	negative regulation of branching involved in ureteric bud morphogenesis	0.000495965
GO:0003337	mesenchymal to epithelial transition involved in metanephros morphogenesis	0.000495965
GO:0006950	response to stress	0.000528434
GO:0016477	cell migration	0.000528516
GO:0043085	positive regulation of catalytic activity	0.000570149
GO:0071695	anatomical structure maturation	0.000584148
GO:0007229	integrin-mediated signaling pathway	0.000593978
GO:0022405	hair cycle process	0.000593978
GO:0001942	hair follicle development	0.000593978
GO:0022404	molting cycle process	0.000593978
GO:0040007	growth	0.000701005
GO:0009913	epidermal cell differentiation	0.000712593
GO:0042303	molting cycle	0.00075581
GO:0042633	hair cycle	0.00075581
GO:0044243	multicellular organismal catabolic process	0.000771501
GO:0034105	positive regulation of tissue remodeling	0.000771501
GO:0045912	negative regulation of carbohydrate metabolic process	0.000771501
GO:0032147	activation of protein kinase activity	0.000781164
GO:0060548	negative regulation of cell death	0.000790386
GO:0016032	viral reproduction	0.000800955
GO:0007155	cell adhesion	0.000803058
GO:2000026	regulation of multicellular organismal development	0.000811733
GO:0002689	negative regulation of leukocyte chemotaxis	0.000821615
GO:0002438	acute inflammatory response to antigenic stimulus	0.000821615
GO:0002690	positive regulation of leukocyte chemotaxis	0.000827691
GO:0022610	biological adhesion	0.000896697
GO:0048609	multicellular organismal reproductive process	0.000922185
GO:0032504	multicellular organism reproduction	0.000922185
GO:0050680	negative regulation of epithelial cell proliferation	0.000948496

## Sheet: Cluster2
GO	Term	p-value
GO:0048518	positive regulation of biological process	6.66e-12
GO:0051239	regulation of multicellular organismal process	2.78e-11
GO:0042127	regulation of cell proliferation	4.98e-11
GO:0031323	regulation of cellular metabolic process	1.11e-10
GO:0048522	positive regulation of cellular process	2.11e-10
GO:0019222	regulation of metabolic process	5.01e-10
GO:0048519	negative regulation of biological process	5.23e-10
GO:0050793	regulation of developmental process	7.16e-10
GO:2000026	regulation of multicellular organismal development	1.11e-09
GO:0032502	developmental process	1.28e-09
GO:0080090	regulation of primary metabolic process	1.51e-09
GO:0009893	positive regulation of metabolic process	1.73e-09
GO:0048523	negative regulation of cellular process	2.32e-09
GO:0010604	positive regulation of macromolecule metabolic process	5.57e-09
GO:0031325	positive regulation of cellular metabolic process	8.7e-09
GO:0060255	regulation of macromolecule metabolic process	9.56e-09
GO:0048856	anatomical structure development	2.09e-08
GO:0065009	regulation of molecular function	6.86e-08
GO:0030154	cell differentiation	9.76e-08
GO:0048731	system development	1.05e-07
GO:0022603	regulation of anatomical structure morphogenesis	1.45e-07
GO:0045766	positive regulation of angiogenesis	1.49e-07
GO:0010941	regulation of cell death	1.51e-07
GO:0042981	regulation of apoptotic process	1.58e-07
GO:0007275	multicellular organismal development	1.61e-07
GO:0043067	regulation of programmed cell death	1.99e-07
GO:0051094	positive regulation of developmental process	2.33e-07
GO:0048869	cellular developmental process	3.46e-07
GO:0048583	regulation of response to stimulus	4.04e-07
GO:0006950	response to stress	8.59e-07
GO:0051246	regulation of protein metabolic process	1.24e-06
GO:0050789	regulation of biological process	1.39e-06
GO:0030334	regulation of cell migration	1.77e-06
GO:0051128	regulation of cellular component organization	1.94e-06
GO:0008284	positive regulation of cell proliferation	2.18e-06
GO:0040008	regulation of growth	2.72e-06
GO:2000145	regulation of cell motility	2.81e-06
GO:0043009	chordate embryonic development	2.83e-06
GO:0009792	embryo development ending in birth or egg hatching	3.27e-06
GO:0044092	negative regulation of molecular function	3.44e-06
GO:0009966	regulation of signal transduction	3.64e-06
GO:0048513	organ development	4.03e-06
GO:0050794	regulation of cellular process	5.41e-06
GO:0051270	regulation of cellular component movement	5.49e-06
GO:0001558	regulation of cell growth	5.71e-06
GO:0050790	regulation of catalytic activity	5.75e-06
GO:0031326	regulation of cellular biosynthetic process	6.26e-06
GO:0009653	anatomical structure morphogenesis	6.54e-06
GO:0065007	biological regulation	6.95e-06
GO:0040012	regulation of locomotion	7.05e-06
GO:0019219	regulation of nucleobase-containing compound metabolic process	8.7e-06
GO:0009889	regulation of biosynthetic process	8.78e-06
GO:0045765	regulation of angiogenesis	1.01e-05
GO:0031324	negative regulation of cellular metabolic process	1.03e-05
GO:0010556	regulation of macromolecule biosynthetic process	1.14e-05
GO:0051171	regulation of nitrogen compound metabolic process	1.19e-05
GO:0080134	regulation of response to stress	1.19e-05
GO:0060548	negative regulation of cell death	1.21e-05
GO:0009888	tissue development	1.29e-05
GO:2000112	regulation of cellular macromolecule biosynthetic process	1.37e-05
GO:0001701	in utero embryonic development	1.72e-05
GO:1901342	regulation of vasculature development	1.74e-05
GO:0043066	negative regulation of apoptotic process	1.82e-05
GO:0001944	vasculature development	1.84e-05
GO:0010468	regulation of gene expression	2.03e-05
GO:0043069	negative regulation of programmed cell death	2.11e-05
GO:0043086	negative regulation of catalytic activity	2.48e-05
GO:0001568	blood vessel development	3.11e-05
GO:0043068	positive regulation of programmed cell death	3.94e-05
GO:0051247	positive regulation of protein metabolic process	4.72e-05
GO:0006915	apoptotic process	4.89e-05
GO:0008219	cell death	5.34e-05
GO:0032268	regulation of cellular protein metabolic process	5.38e-05
GO:0010942	positive regulation of cell death	5.9e-05
GO:0016265	death	5.91e-05
GO:0012501	programmed cell death	6.07e-05
GO:0060795	cell fate commitment involved in formation of primary germ layer	6.17e-05
GO:0032101	regulation of response to external stimulus	6.52e-05
GO:0010605	negative regulation of macromolecule metabolic process	7.76e-05
GO:0023051	regulation of signaling	7.83e-05
GO:0044093	positive regulation of molecular function	8e-05
GO:0045935	positive regulation of nucleobase-containing compound metabolic process	8.01e-05
GO:0031328	positive regulation of cellular biosynthetic process	8.56e-05
GO:0009892	negative regulation of metabolic process	8.89e-05
GO:0010628	positive regulation of gene expression	0.000102
GO:0051173	positive regulation of nitrogen compound metabolic process	0.000108
GO:0009891	positive regulation of biosynthetic process	0.00012
GO:0050727	regulation of inflammatory response	0.000128
GO:0032102	negative regulation of response to external stimulus	0.000134
GO:0043065	positive regulation of apoptotic process	0.00014
GO:0009790	embryo development	0.00014
GO:0072359	circulatory system development	0.000144
GO:0072358	cardiovascular system development	0.000144
GO:0051726	regulation of cell cycle	0.00016
GO:0051252	regulation of RNA metabolic process	0.00016
GO:0048332	mesoderm morphogenesis	0.000178
GO:0010557	positive regulation of macromolecule biosynthetic process	0.000181
GO:0030335	positive regulation of cell migration	0.000184
GO:0048585	negative regulation of response to stimulus	0.00019
GO:0006355	regulation of transcription, DNA-dependent	0.000203
GO:0032879	regulation of localization	0.000205
GO:2001141	regulation of RNA biosynthetic process	0.00021
GO:2000147	positive regulation of cell motility	0.000217
GO:0001710	mesodermal cell fate commitment	0.000222
GO:0008285	negative regulation of cell proliferation	0.000225
GO:2000097	regulation of smooth muscle cell-matrix adhesion	0.000226
GO:0010467	gene expression	0.000246
GO:0001817	regulation of cytokine production	0.000254
GO:0045595	regulation of cell differentiation	0.000258
GO:0051272	positive regulation of cellular component movement	0.00027
GO:0051254	positive regulation of RNA metabolic process	0.000279
GO:0040017	positive regulation of locomotion	0.000296
GO:0044707	single-multicellular organism process	0.000301
GO:0032501	multicellular organismal process	0.000301
GO:0042325	regulation of phosphorylation	0.000322
GO:0044699	single-organism process	0.000343
GO:0051090	regulation of sequence-specific DNA binding transcription factor activity	0.000345
GO:0061041	regulation of wound healing	0.000368
GO:0050728	negative regulation of inflammatory response	0.000393
GO:0048333	mesodermal cell differentiation	0.000407
GO:0031399	regulation of protein modification process	0.000407
GO:0034645	cellular macromolecule biosynthetic process	0.000408
GO:0032270	positive regulation of cellular protein metabolic process	0.000424
GO:0048343	paraxial mesodermal cell fate commitment	0.00045
GO:0048342	paraxial mesodermal cell differentiation	0.00045
GO:0014034	neural crest cell fate commitment	0.00045
GO:0009059	macromolecule biosynthetic process	0.000461
GO:0048514	blood vessel morphogenesis	0.000491
GO:0010646	regulation of cell communication	0.000497
GO:0044260	cellular macromolecule metabolic process	0.000541
GO:0045893	positive regulation of transcription, DNA-dependent	0.000547
GO:0001704	formation of primary germ layer	0.000572
GO:0090398	cellular senescence	0.000573
GO:0001837	epithelial to mesenchymal transition	0.000582
GO:0006357	regulation of transcription from RNA polymerase II promoter	0.00059
GO:0043170	macromolecule metabolic process	0.00062
GO:0051896	regulation of protein kinase B signaling cascade	0.000681
GO:0009611	response to wounding	0.000696
GO:0014029	neural crest formation	0.000746
GO:0030336	negative regulation of cell migration	0.000779
GO:0044238	primary metabolic process	0.000807
GO:2000146	negative regulation of cell motility	0.000847
GO:0001525	angiogenesis	0.000859
GO:0071901	negative regulation of protein serine/threonine kinase activity	0.000897
GO:0009890	negative regulation of biosynthetic process	0.000903
GO:0002682	regulation of immune system process	0.000928
GO:0061061	muscle structure development	0.000941
GO:0045833	negative regulation of lipid metabolic process	0.000948
GO:0007569	cell aging	0.000948
GO:0008015	blood circulation	0.00099
GO:0048468	cell development	0.000993

## Sheet: Cluster3
GO	Term	p-value
GO:0048731	system development	3e-27
GO:0048518	positive regulation of biological process	4.19e-27
GO:0032502	developmental process	2.39e-25
GO:0048522	positive regulation of cellular process	3.38e-25
GO:0048513	organ development	8.31e-25
GO:0048519	negative regulation of biological process	2.18e-24
GO:0050793	regulation of developmental process	7.11e-24
GO:0007275	multicellular organismal development	1.09e-23
GO:0048856	anatomical structure development	1.32e-23
GO:0001568	blood vessel development	1.94e-23
GO:0009653	anatomical structure morphogenesis	2.06e-23
GO:0001944	vasculature development	9.31e-22
GO:0051239	regulation of multicellular organismal process	1.14e-21
GO:0030198	extracellular matrix organization	1.26e-20
GO:0072359	circulatory system development	1.31e-20
GO:0072358	cardiovascular system development	1.31e-20
GO:0043062	extracellular structure organization	1.54e-20
GO:0048514	blood vessel morphogenesis	2.14e-20
GO:0001525	angiogenesis	6.19e-20
GO:0042127	regulation of cell proliferation	1.85e-19
GO:2000026	regulation of multicellular organismal development	4.33e-19
GO:0048583	regulation of response to stimulus	6.47e-19
GO:0048523	negative regulation of cellular process	7.76e-19
GO:0009611	response to wounding	9.07e-18
GO:0007155	cell adhesion	1.06e-17
GO:0022610	biological adhesion	1.69e-17
GO:0042060	wound healing	3.28e-17
GO:0010033	response to organic substance	4.77e-17
GO:0042221	response to chemical stimulus	2e-16
GO:0065007	biological regulation	4.93e-16
GO:0045595	regulation of cell differentiation	9.96e-16
GO:0050789	regulation of biological process	7.77e-15
GO:0009888	tissue development	2.07e-14
GO:0070887	cellular response to chemical stimulus	2.25e-14
GO:0048646	anatomical structure formation involved in morphogenesis	2.57e-14
GO:0071310	cellular response to organic substance	2.84e-14
GO:0009887	organ morphogenesis	2.86e-14
GO:0001501	skeletal system development	4.13e-14
GO:0006950	response to stress	6.63e-14
GO:0010646	regulation of cell communication	6.95e-14
GO:0051241	negative regulation of multicellular organismal process	2.19e-13
GO:0048584	positive regulation of response to stimulus	2.4e-13
GO:0044707	single-multicellular organism process	3.8e-13
GO:0032501	multicellular organismal process	3.8e-13
GO:0032879	regulation of localization	6.02e-13
GO:0002682	regulation of immune system process	8.42e-13
GO:0016043	cellular component organization	2.17e-12
GO:0051270	regulation of cellular component movement	2.86e-12
GO:0051128	regulation of cellular component organization	4.15e-12
GO:0044699	single-organism process	4.64e-12
GO:0030334	regulation of cell migration	4.85e-12
GO:0023051	regulation of signaling	5.48e-12
GO:0009966	regulation of signal transduction	7.5e-12
GO:0022603	regulation of anatomical structure morphogenesis	1.08e-11
GO:2000145	regulation of cell motility	1.35e-11
GO:0071840	cellular component organization or biogenesis	1.65e-11
GO:0030155	regulation of cell adhesion	1.8e-11
GO:0040012	regulation of locomotion	2.34e-11
GO:0008284	positive regulation of cell proliferation	3.38e-11
GO:0051093	negative regulation of developmental process	3.75e-11
GO:0052547	regulation of peptidase activity	4.58e-11
GO:0050794	regulation of cellular process	4.68e-11
GO:0030154	cell differentiation	6.29e-11
GO:0009719	response to endogenous stimulus	7.31e-11
GO:0071363	cellular response to growth factor stimulus	1.05e-10
GO:0048869	cellular developmental process	1.24e-10
GO:0051094	positive regulation of developmental process	1.38e-10
GO:0051272	positive regulation of cellular component movement	1.51e-10
GO:0010941	regulation of cell death	1.78e-10
GO:0010647	positive regulation of cell communication	1.8e-10
GO:0030335	positive regulation of cell migration	3.09e-10
GO:0070848	response to growth factor stimulus	3.33e-10
GO:0016477	cell migration	3.43e-10
GO:0019222	regulation of metabolic process	3.62e-10
GO:0048870	cell motility	4.11e-10
GO:0051674	localization of cell	4.11e-10
GO:0051240	positive regulation of multicellular organismal process	4.11e-10
GO:0040011	locomotion	4.13e-10
GO:2000147	positive regulation of cell motility	4.75e-10
GO:0023056	positive regulation of signaling	5.72e-10
GO:0009967	positive regulation of signal transduction	6.11e-10
GO:0043067	regulation of programmed cell death	7.22e-10
GO:0032101	regulation of response to external stimulus	9.17e-10
GO:0030199	collagen fibril organization	9.2e-10
GO:0051336	regulation of hydrolase activity	9.81e-10
GO:0040017	positive regulation of locomotion	1.09e-09
GO:0048705	skeletal system morphogenesis	1.34e-09
GO:0010810	regulation of cell-substrate adhesion	1.48e-09
GO:0051130	positive regulation of cellular component organization	1.49e-09
GO:0002376	immune system process	1.53e-09
GO:0008285	negative regulation of cell proliferation	1.91e-09
GO:0080134	regulation of response to stress	2.35e-09
GO:0010466	negative regulation of peptidase activity	3.04e-09
GO:0065008	regulation of biological quality	3.49e-09
GO:0042981	regulation of apoptotic process	3.81e-09
GO:0050896	response to stimulus	3.87e-09
GO:0006909	phagocytosis	6.5e-09
GO:0031325	positive regulation of cellular metabolic process	7.86e-09
GO:0080090	regulation of primary metabolic process	9.31e-09
GO:0006928	cellular component movement	1.65e-08
GO:0061448	connective tissue development	1.71e-08
GO:0050790	regulation of catalytic activity	1.94e-08
GO:0002684	positive regulation of immune system process	2.01e-08
GO:0050818	regulation of coagulation	2.08e-08
GO:0009893	positive regulation of metabolic process	2.35e-08
GO:0048585	negative regulation of response to stimulus	2.68e-08
GO:0051346	negative regulation of hydrolase activity	3.21e-08
GO:0071842	cellular component organization at cellular level	3.3e-08
GO:0045785	positive regulation of cell adhesion	3.46e-08
GO:0001503	ossification	4.37e-08
GO:0051050	positive regulation of transport	4.91e-08
GO:0045597	positive regulation of cell differentiation	5.62e-08
GO:0065009	regulation of molecular function	6.57e-08
GO:0010951	negative regulation of endopeptidase activity	6.66e-08
GO:0052548	regulation of endopeptidase activity	7.6e-08
GO:0050819	negative regulation of coagulation	8.07e-08
GO:0009987	cellular process	8.72e-08
GO:0009605	response to external stimulus	9.14e-08
GO:0060255	regulation of macromolecule metabolic process	1.02e-07
GO:0060548	negative regulation of cell death	1.04e-07
GO:0001775	cell activation	1.09e-07
GO:0010604	positive regulation of macromolecule metabolic process	1.12e-07
GO:0050776	regulation of immune response	1.43e-07
GO:0031401	positive regulation of protein modification process	1.49e-07
GO:0010811	positive regulation of cell-substrate adhesion	1.68e-07
GO:0050865	regulation of cell activation	1.69e-07
GO:0006955	immune response	1.91e-07
GO:0001817	regulation of cytokine production	2.2e-07
GO:0009891	positive regulation of biosynthetic process	2.33e-07
GO:0032270	positive regulation of cellular protein metabolic process	2.43e-07
GO:0050817	coagulation	2.47e-07
GO:0007596	blood coagulation	2.47e-07
GO:0043069	negative regulation of programmed cell death	2.47e-07
GO:0010628	positive regulation of gene expression	2.65e-07
GO:0010740	positive regulation of intracellular protein kinase cascade	2.71e-07
GO:0071841	cellular component organization or biogenesis at cellular level	2.77e-07
GO:0007599	hemostasis	2.79e-07
GO:0051246	regulation of protein metabolic process	2.81e-07
GO:0045596	negative regulation of cell differentiation	2.92e-07
GO:0002683	negative regulation of immune system process	3.2e-07
GO:0006952	defense response	3.22e-07
GO:0051216	cartilage development	3.52e-07
GO:0051049	regulation of transport	3.85e-07
GO:0031323	regulation of cellular metabolic process	3.91e-07
GO:0071495	cellular response to endogenous stimulus	4.44e-07
GO:0044093	positive regulation of molecular function	5.87e-07
GO:0006357	regulation of transcription from RNA polymerase II promoter	5.93e-07
GO:0007423	sensory organ development	5.94e-07
GO:0034097	response to cytokine stimulus	6.07e-07
GO:0010605	negative regulation of macromolecule metabolic process	6.45e-07
GO:0048729	tissue morphogenesis	6.48e-07
GO:0031328	positive regulation of cellular biosynthetic process	6.55e-07
GO:0043277	apoptotic cell clearance	6.98e-07
GO:0010955	negative regulation of protein processing	6.98e-07
GO:0051480	cytosolic calcium ion homeostasis	7.85e-07
GO:0043009	chordate embryonic development	7.9e-07
GO:0010557	positive regulation of macromolecule biosynthetic process	8.25e-07
GO:0018149	peptide cross-linking	8.54e-07
GO:0043086	negative regulation of catalytic activity	9e-07
GO:0045944	positive regulation of transcription from RNA polymerase II promoter	9.01e-07
GO:0030193	regulation of blood coagulation	9.25e-07
GO:1900046	regulation of hemostasis	9.25e-07
GO:0009792	embryo development ending in birth or egg hatching	9.86e-07
GO:0001934	positive regulation of protein phosphorylation	9.89e-07
GO:0009889	regulation of biosynthetic process	1.09e-06
GO:0018108	peptidyl-tyrosine phosphorylation	1.1e-06
GO:0018212	peptidyl-tyrosine modification	1.1e-06
GO:0051247	positive regulation of protein metabolic process	1.17e-06
GO:0007167	enzyme linked receptor protein signaling pathway	1.18e-06
GO:0051249	regulation of lymphocyte activation	1.37e-06
GO:0070208	protein heterotrimerization	1.42e-06
GO:0060350	endochondral bone morphogenesis	1.45e-06
GO:0050878	regulation of body fluid levels	1.48e-06
GO:0043085	positive regulation of catalytic activity	1.58e-06
GO:0008219	cell death	1.64e-06
GO:0043066	negative regulation of apoptotic process	1.69e-06
GO:0050867	positive regulation of cell activation	1.83e-06
GO:0023057	negative regulation of signaling	1.94e-06
GO:0016265	death	1.97e-06
GO:0042327	positive regulation of phosphorylation	1.97e-06
GO:0051173	positive regulation of nitrogen compound metabolic process	1.98e-06
GO:0009892	negative regulation of metabolic process	2.15e-06
GO:0010648	negative regulation of cell communication	2.15e-06
GO:0044057	regulation of system process	2.21e-06
GO:0031589	cell-substrate adhesion	2.26e-06
GO:0070613	regulation of protein processing	2.36e-06
GO:0006897	endocytosis	2.43e-06
GO:0010627	regulation of intracellular protein kinase cascade	2.5e-06
GO:0048468	cell development	2.59e-06
GO:0045935	positive regulation of nucleobase-containing compound metabolic process	2.61e-06
GO:0008283	cell proliferation	2.63e-06
GO:0060348	bone development	2.64e-06
GO:0045937	positive regulation of phosphate metabolic process	2.69e-06
GO:0010562	positive regulation of phosphorus metabolic process	2.69e-06
GO:0044092	negative regulation of molecular function	2.8e-06
GO:0048660	regulation of smooth muscle cell proliferation	2.94e-06
GO:0002694	regulation of leukocyte activation	3.26e-06
GO:0010942	positive regulation of cell death	3.4e-06
GO:0001958	endochondral ossification	3.86e-06
GO:0036075	replacement ossification	3.86e-06
GO:0031326	regulation of cellular biosynthetic process	3.88e-06
GO:0035295	tube development	4.02e-06
GO:0045765	regulation of angiogenesis	4.14e-06
GO:0010468	regulation of gene expression	4.27e-06
GO:0043065	positive regulation of apoptotic process	4.45e-06
GO:0045321	leukocyte activation	4.5e-06
GO:0002696	positive regulation of leukocyte activation	4.68e-06
GO:0001890	placenta development	4.77e-06
GO:0048706	embryonic skeletal system development	4.77e-06
GO:0042325	regulation of phosphorylation	4.81e-06
GO:0012501	programmed cell death	4.84e-06
GO:0007204	elevation of cytosolic calcium ion concentration	5.4e-06
GO:0043068	positive regulation of programmed cell death	5.41e-06
GO:0007507	heart development	5.86e-06
GO:0031327	negative regulation of cellular biosynthetic process	5.96e-06
GO:0010959	regulation of metal ion transport	6.12e-06
GO:0042592	homeostatic process	6.57e-06
GO:0014910	regulation of smooth muscle cell migration	6.85e-06
GO:0051251	positive regulation of lymphocyte activation	6.89e-06
GO:0060349	bone morphogenesis	7.24e-06
GO:0018193	peptidyl-amino acid modification	8.27e-06
GO:1900047	negative regulation of hemostasis	8.7e-06
GO:0030195	negative regulation of blood coagulation	8.7e-06
GO:0006915	apoptotic process	8.76e-06
GO:0009890	negative regulation of biosynthetic process	9.08e-06
GO:1901342	regulation of vasculature development	9.1e-06
GO:0048568	embryonic organ development	9.32e-06
GO:0007162	negative regulation of cell adhesion	9.69e-06
GO:0030029	actin filament-based process	9.81e-06
GO:0048701	embryonic cranial skeleton morphogenesis	1e-05
GO:0071345	cellular response to cytokine stimulus	1.01e-05
GO:0051171	regulation of nitrogen compound metabolic process	1.02e-05
GO:0046649	lymphocyte activation	1.1e-05
GO:0009968	negative regulation of signal transduction	1.12e-05
GO:0019219	regulation of nucleobase-containing compound metabolic process	1.13e-05
GO:0061041	regulation of wound healing	1.18e-05
GO:0042110	T cell activation	1.19e-05
GO:2000116	regulation of cysteine-type endopeptidase activity	1.19e-05
GO:0030036	actin cytoskeleton organization	1.28e-05
GO:0001932	regulation of protein phosphorylation	1.37e-05
GO:0031324	negative regulation of cellular metabolic process	1.38e-05
GO:0010556	regulation of macromolecule biosynthetic process	1.42e-05
GO:0071496	cellular response to external stimulus	1.53e-05
GO:0002521	leukocyte differentiation	1.59e-05
GO:0042476	odontogenesis	1.67e-05
GO:2000117	negative regulation of cysteine-type endopeptidase activity	1.67e-05
GO:0007044	cell-substrate junction assembly	1.76e-05
GO:0031347	regulation of defense response	1.8e-05
GO:0048146	positive regulation of fibroblast proliferation	1.99e-05
GO:0031399	regulation of protein modification process	2.13e-05
GO:0060326	cell chemotaxis	2.14e-05
GO:0051897	positive regulation of protein kinase B signaling cascade	2.15e-05
GO:0006954	inflammatory response	2.23e-05
GO:0009790	embryo development	2.28e-05
GO:2000278	regulation of DNA biosynthetic process	2.34e-05
GO:0006917	induction of apoptosis	2.4e-05
GO:0046777	protein autophosphorylation	2.48e-05
GO:0032989	cellular component morphogenesis	2.56e-05
GO:0010812	negative regulation of cell-substrate adhesion	2.68e-05
GO:0051704	multi-organism process	2.68e-05
GO:0012502	induction of programmed cell death	2.7e-05
GO:0070372	regulation of ERK1 and ERK2 cascade	2.71e-05
GO:0043542	endothelial cell migration	2.73e-05
GO:0048534	hemopoietic or lymphoid organ development	2.9e-05
GO:2000112	regulation of cellular macromolecule biosynthetic process	3e-05
GO:0043410	positive regulation of MAPK cascade	3.23e-05
GO:0010757	negative regulation of plasminogen activation	3.29e-05
GO:0009725	response to hormone stimulus	3.31e-05
GO:0043281	regulation of cysteine-type endopeptidase activity involved in apoptotic process	3.43e-05
GO:0051896	regulation of protein kinase B signaling cascade	3.53e-05
GO:0061035	regulation of cartilage development	3.69e-05
GO:0050679	positive regulation of epithelial cell proliferation	3.71e-05
GO:0001892	embryonic placenta development	3.9e-05
GO:0050777	negative regulation of immune response	3.98e-05
GO:0051924	regulation of calcium ion transport	4e-05
GO:0072503	cellular divalent inorganic cation homeostasis	4.08e-05
GO:0019220	regulation of phosphate metabolic process	4.27e-05
GO:0051174	regulation of phosphorus metabolic process	4.37e-05
GO:0000904	cell morphogenesis involved in differentiation	4.54e-05
GO:0002697	regulation of immune effector process	4.57e-05
GO:0007010	cytoskeleton organization	4.64e-05
GO:0045893	positive regulation of transcription, DNA-dependent	4.65e-05
GO:0050727	regulation of inflammatory response	4.68e-05
GO:0002443	leukocyte mediated immunity	4.75e-05
GO:0045619	regulation of lymphocyte differentiation	4.75e-05
GO:0071260	cellular response to mechanical stimulus	4.96e-05
GO:0001701	in utero embryonic development	5.12e-05
GO:0001818	negative regulation of cytokine production	5.16e-05
GO:0030097	hemopoiesis	5.26e-05
GO:0030278	regulation of ossification	5.28e-05
GO:0006935	chemotaxis	5.32e-05
GO:0008217	regulation of blood pressure	5.51e-05
GO:0042330	taxis	5.56e-05
GO:0032330	regulation of chondrocyte differentiation	5.66e-05
GO:0010558	negative regulation of macromolecule biosynthetic process	6.03e-05
GO:0002698	negative regulation of immune effector process	6.24e-05
GO:0031099	regeneration	6.42e-05
GO:0002520	immune system development	6.43e-05
GO:0032268	regulation of cellular protein metabolic process	6.43e-05
GO:0010517	regulation of phospholipase activity	6.71e-05
GO:0002828	regulation of type 2 immune response	6.71e-05
GO:0042481	regulation of odontogenesis	6.71e-05
GO:0043154	negative regulation of cysteine-type endopeptidase activity involved in apoptotic process	6.95e-05
GO:0072507	divalent inorganic cation homeostasis	7.25e-05
GO:0002701	negative regulation of production of molecular mediator of immune response	7.33e-05
GO:0051254	positive regulation of RNA metabolic process	7.58e-05
GO:0071229	cellular response to acid	7.71e-05
GO:0006874	cellular calcium ion homeostasis	7.87e-05
GO:0000902	cell morphogenesis	7.9e-05
GO:0072239	metanephric glomerulus vasculature development	8.1e-05
GO:0048704	embryonic skeletal system morphogenesis	8.24e-05
GO:0008015	blood circulation	8.26e-05
GO:0033674	positive regulation of kinase activity	8.41e-05
GO:0051051	negative regulation of transport	8.48e-05
GO:0050863	regulation of T cell activation	8.9e-05
GO:0003013	circulatory system process	9.1e-05
GO:0061061	muscle structure development	9.14e-05
GO:0034330	cell junction organization	9.8e-05
GO:0044319	wound healing, spreading of cells	0.000104
GO:0010712	regulation of collagen metabolic process	0.000105
GO:0032965	regulation of collagen biosynthetic process	0.000105
GO:0060840	artery development	0.000106
GO:0045860	positive regulation of protein kinase activity	0.000109
GO:0030324	lung development	0.00011
GO:0048732	gland development	0.00011
GO:0002252	immune effector process	0.000113
GO:0043408	regulation of MAPK cascade	0.000116
GO:0008360	regulation of cell shape	0.000116
GO:0050730	regulation of peptidyl-tyrosine phosphorylation	0.000116
GO:0006355	regulation of transcription, DNA-dependent	0.000117
GO:2001141	regulation of RNA biosynthetic process	0.000123
GO:0030323	respiratory tube development	0.000123
GO:0055074	calcium ion homeostasis	0.000126
GO:0060429	epithelium development	0.000131
GO:0051347	positive regulation of transferase activity	0.000135
GO:0002460	adaptive immune response based on somatic recombination of immune receptors built from immunoglobulin superfamily domains	0.000137
GO:0045766	positive regulation of angiogenesis	0.000137
GO:0050870	positive regulation of T cell activation	0.00014
GO:0035924	cellular response to vascular endothelial growth factor stimulus	0.000143
GO:0016337	cell-cell adhesion	0.000145
GO:0032103	positive regulation of response to external stimulus	0.000149
GO:0051252	regulation of RNA metabolic process	0.00015
GO:0060761	negative regulation of response to cytokine stimulus	0.000157
GO:0010715	regulation of extracellular matrix disassembly	0.000159
GO:0032964	collagen biosynthetic process	0.000159
GO:0036120	cellular response to platelet-derived growth factor stimulus	0.000159
GO:0048251	elastic fiber assembly	0.000159
GO:2000113	negative regulation of cellular macromolecule biosynthetic process	0.00016
GO:0051248	negative regulation of protein metabolic process	0.000163
GO:0019216	regulation of lipid metabolic process	0.000169
GO:0050920	regulation of chemotaxis	0.000174
GO:0006875	cellular metal ion homeostasis	0.000174
GO:0045807	positive regulation of endocytosis	0.000185
GO:0034329	cell junction assembly	0.000187
GO:0002009	morphogenesis of an epithelium	0.000189
GO:0060537	muscle tissue development	0.000189
GO:0043549	regulation of kinase activity	0.000192
GO:0045768	positive regulation of anti-apoptosis	0.000192
GO:0006911	phagocytosis, engulfment	0.000192
GO:0010638	positive regulation of organelle organization	0.000197
GO:0022607	cellular component assembly	0.000201
GO:0009612	response to mechanical stimulus	0.000208
GO:0022612	gland morphogenesis	0.000219
GO:0002449	lymphocyte mediated immunity	0.000221
GO:0044087	regulation of cellular component biogenesis	0.000226
GO:0045907	positive regulation of vasoconstriction	0.000227
GO:2000107	negative regulation of leukocyte apoptotic process	0.000227
GO:0051172	negative regulation of nitrogen compound metabolic process	0.000249
GO:0060713	labyrinthine layer morphogenesis	0.000253
GO:0070168	negative regulation of biomineral tissue development	0.000253
GO:0002250	adaptive immune response	0.000253
GO:0071230	cellular response to amino acid stimulus	0.000253
GO:0030203	glycosaminoglycan metabolic process	0.000256
GO:0007179	transforming growth factor beta receptor signaling pathway	0.000256
GO:0048878	chemical homeostasis	0.000266
GO:0061138	morphogenesis of a branching epithelium	0.000271
GO:0010755	regulation of plasminogen activation	0.000275
GO:0036119	response to platelet-derived growth factor stimulus	0.000275
GO:0072224	metanephric glomerulus development	0.000275
GO:0002367	cytokine production involved in immune response	0.000275
GO:0001816	cytokine production	0.000285
GO:0001101	response to acid	0.000292
GO:0050678	regulation of epithelial cell proliferation	0.000292
GO:0002237	response to molecule of bacterial origin	0.000306
GO:0048145	regulation of fibroblast proliferation	0.000313
GO:0071418	cellular response to amine stimulus	0.000314
GO:0055065	metal ion homeostasis	0.000316
GO:0030857	negative regulation of epithelial cell differentiation	0.000325
GO:0008016	regulation of heart contraction	0.000337
GO:0051338	regulation of transferase activity	0.000359
GO:0048844	artery morphogenesis	0.000362
GO:0032963	collagen metabolic process	0.000373
GO:0044246	regulation of multicellular organismal metabolic process	0.000373
GO:0043269	regulation of ion transport	0.000381
GO:0070374	positive regulation of ERK1 and ERK2 cascade	0.000393
GO:0045934	negative regulation of nucleobase-containing compound metabolic process	0.000397
GO:0060541	respiratory system development	0.000401
GO:0060759	regulation of response to cytokine stimulus	0.000406
GO:0032642	regulation of chemokine production	0.000406
GO:0031102	neuron projection regeneration	0.000411
GO:0010324	membrane invagination	0.000411
GO:0001953	negative regulation of cell-matrix adhesion	0.000411
GO:0014740	negative regulation of muscle hyperplasia	0.000412
GO:2000669	negative regulation of dendritic cell apoptotic process	0.000412
GO:0071455	cellular response to hyperoxia	0.000412
GO:0061082	myeloid leukocyte cytokine production	0.000412
GO:2001199	negative regulation of dendritic cell differentiation	0.000412
GO:0036295	cellular response to increased oxygen levels	0.000412
GO:0051253	negative regulation of RNA metabolic process	0.000414
GO:0043200	response to amino acid stimulus	0.000414
GO:0060973	cell migration involved in heart development	0.000433
GO:0002040	sprouting angiogenesis	0.000434
GO:0090257	regulation of muscle system process	0.000443
GO:2000027	regulation of organ morphogenesis	0.000447
GO:0014066	regulation of phosphatidylinositol 3-kinase cascade	0.000455
GO:0045859	regulation of protein kinase activity	0.000464
GO:0045892	negative regulation of transcription, DNA-dependent	0.000467
GO:0071417	cellular response to organic nitrogen	0.000473
GO:0051716	cellular response to stimulus	0.000477
GO:0019725	cellular homeostasis	0.000484
GO:0044259	multicellular organismal macromolecule metabolic process	0.000504
GO:0019229	regulation of vasoconstriction	0.000508
GO:0060669	embryonic placenta morphogenesis	0.000512
GO:0045622	regulation of T-helper cell differentiation	0.000512
GO:0048771	tissue remodeling	0.000533
GO:0010952	positive regulation of peptidase activity	0.000538
GO:0030098	lymphocyte differentiation	0.000548
GO:0050866	negative regulation of cell activation	0.000574
GO:0048662	negative regulation of smooth muscle cell proliferation	0.000581
GO:0070206	protein trimerization	0.000581
GO:0001938	positive regulation of endothelial cell proliferation	0.000629
GO:0010714	positive regulation of collagen metabolic process	0.00063
GO:0032967	positive regulation of collagen biosynthetic process	0.00063
GO:0002825	regulation of T-helper 1 type immune response	0.00063
GO:0001654	eye development	0.000631
GO:0043371	negative regulation of CD4-positive, alpha-beta T cell differentiation	0.00064
GO:2000573	positive regulation of DNA biosynthetic process	0.00064
GO:0060638	mesenchymal-epithelial cell signaling	0.00064
GO:0045623	negative regulation of T-helper cell differentiation	0.00064
GO:0045628	regulation of T-helper 2 cell differentiation	0.00064
GO:0006022	aminoglycan metabolic process	0.000645
GO:0050795	regulation of behavior	0.000665
GO:0030003	cellular cation homeostasis	0.000678
GO:0050778	positive regulation of immune response	0.00068
GO:0031668	cellular response to extracellular stimulus	0.000692
GO:0007160	cell-matrix adhesion	0.000702
GO:0048545	response to steroid hormone stimulus	0.000705
GO:0042692	muscle cell differentiation	0.000709
GO:0046890	regulation of lipid biosynthetic process	0.00071
GO:0055001	muscle cell development	0.000735
GO:0090092	regulation of transmembrane receptor protein serine/threonine kinase signaling pathway	0.000741
GO:0031532	actin cytoskeleton reorganization	0.000761
GO:0050766	positive regulation of phagocytosis	0.000761
GO:0042593	glucose homeostasis	0.000761
GO:0033500	carbohydrate homeostasis	0.000761
GO:0001936	regulation of endothelial cell proliferation	0.000762
GO:0050921	positive regulation of chemotaxis	0.000762
GO:0090101	negative regulation of transmembrane receptor protein serine/threonine kinase signaling pathway	0.000762
GO:0061298	retina vasculature development in camera-type eye	0.000766
GO:0016525	negative regulation of angiogenesis	0.000852
GO:0048661	positive regulation of smooth muscle cell proliferation	0.000852
GO:0051179	localization	0.000852
GO:0019221	cytokine-mediated signaling pathway	0.000869
GO:0085029	extracellular matrix assembly	0.0009
GO:0072012	glomerulus vasculature development	0.0009
GO:2000515	negative regulation of CD4-positive, alpha-beta T cell activation	0.0009
GO:0033363	secretory granule organization	0.0009
GO:0061440	kidney vasculature development	0.0009
GO:0060712	spongiotrophoblast layer development	0.0009
GO:0042487	regulation of odontogenesis of dentin-containing tooth	0.0009
GO:0061437	renal system vasculature development	0.0009
GO:0000003	reproduction	0.000917
GO:0042036	negative regulation of cytokine biosynthetic process	0.000922
GO:0030865	cortical cytoskeleton organization	0.000922
GO:0031214	biomineral tissue development	0.000938
GO:0045669	positive regulation of osteoblast differentiation	0.000938
GO:0045767	regulation of anti-apoptosis	0.000938
GO:0014706	striated muscle tissue development	0.000979
GO:0044236	multicellular organismal metabolic process	0.00098
GO:0043271	negative regulation of ion transport	0.00098

## Sheet: Cluster4
GO	Term	p-value
GO:0048519	negative regulation of biological process	1.99e-08
GO:0007126	meiosis	2.14e-07
GO:0051327	M phase of meiotic cell cycle	2.14e-07
GO:0051321	meiotic cell cycle	2.67e-07
GO:0048525	negative regulation of viral reproduction	2.15e-06
GO:0048610	cellular process involved in reproduction	2.99e-06
GO:0007155	cell adhesion	5.67e-06
GO:0022610	biological adhesion	6.63e-06
GO:0048523	negative regulation of cellular process	6.96e-06
GO:0007128	meiotic prophase I	1.82e-05
GO:0051324	prophase	1.82e-05
GO:0002252	immune effector process	2.39e-05
GO:0042127	regulation of cell proliferation	4.04e-05
GO:0009615	response to virus	4.95e-05
GO:0045071	negative regulation of viral genome replication	5.08e-05
GO:0006955	immune response	6.74e-05
GO:0022414	reproductive process	7.3e-05
GO:0000003	reproduction	7.77e-05
GO:0046597	negative regulation of viral entry into host cell	8.19e-05
GO:0043402	glucocorticoid mediated signaling pathway	8.19e-05
GO:0045087	innate immune response	0.00011
GO:0007044	cell-substrate junction assembly	0.000113
GO:0051497	negative regulation of stress fiber assembly	0.000115
GO:0045815	positive regulation of gene expression, epigenetic	0.000115
GO:0051270	regulation of cellular component movement	0.000149
GO:0035455	response to interferon-alpha	0.000152
GO:2000242	negative regulation of reproductive process	0.000181
GO:0050792	regulation of viral reproduction	0.000181
GO:0006796	phosphate-containing compound metabolic process	0.000184
GO:0006793	phosphorus metabolic process	0.000189
GO:0034329	cell junction assembly	0.000196
GO:0008360	regulation of cell shape	0.000204
GO:0051607	defense response to virus	0.000213
GO:0009653	anatomical structure morphogenesis	0.000219
GO:0046596	regulation of viral entry into host cell	0.000244
GO:0001807	regulation of type IV hypersensitivity	0.000244
GO:0060700	regulation of ribonuclease activity	0.000244
GO:0016310	phosphorylation	0.00025
GO:0044702	single organism reproductive process	0.000272
GO:0045069	regulation of viral genome replication	0.000276
GO:0032232	negative regulation of actin filament bundle assembly	0.000309
GO:0071385	cellular response to glucocorticoid stimulus	0.000309
GO:0071384	cellular response to corticosteroid stimulus	0.000377
GO:0010639	negative regulation of organelle organization	0.000466
GO:0031589	cell-substrate adhesion	0.000481
GO:0050790	regulation of catalytic activity	0.000513
GO:0007160	cell-matrix adhesion	0.000532
GO:0008284	positive regulation of cell proliferation	0.000545
GO:0007229	integrin-mediated signaling pathway	0.000566
GO:0009968	negative regulation of signal transduction	0.000575
GO:0018193	peptidyl-amino acid modification	0.000601
GO:0040012	regulation of locomotion	0.000659
GO:0071774	response to fibroblast growth factor stimulus	0.000731
GO:0044344	cellular response to fibroblast growth factor stimulus	0.000731
GO:0051384	response to glucocorticoid stimulus	0.000731
GO:0032312	regulation of ARF GTPase activity	0.000748
GO:0051494	negative regulation of cytoskeleton organization	0.000764
GO:0007167	enzyme linked receptor protein signaling pathway	0.000764
GO:0065009	regulation of molecular function	0.000787
GO:0048096	chromatin-mediated maintenance of transcription	0.000804
GO:0000279	M phase	0.000831
GO:0031960	response to corticosteroid stimulus	0.000863
GO:0030334	regulation of cell migration	0.000885

## Sheet: Cluster5
GO	Term	p-value
GO:0008152	metabolic process	1.95e-07
GO:0009058	biosynthetic process	2.75e-07
GO:0071704	organic substance metabolic process	3.46e-07
GO:0044237	cellular metabolic process	4.8e-07
GO:1901360	organic cyclic compound metabolic process	5.59e-07
GO:0046483	heterocycle metabolic process	1.05e-06
GO:0044238	primary metabolic process	1.14e-06
GO:0006725	cellular aromatic compound metabolic process	1.18e-06
GO:0034641	cellular nitrogen compound metabolic process	1.32e-06
GO:0044249	cellular biosynthetic process	1.58e-06
GO:0006807	nitrogen compound metabolic process	1.9e-06
GO:0006139	nucleobase-containing compound metabolic process	2.64e-06
GO:0009113	purine nucleobase biosynthetic process	5.07e-06
GO:0009653	anatomical structure morphogenesis	7.11e-06
GO:0048518	positive regulation of biological process	8.63e-06
GO:0048731	system development	1.88e-05
GO:0046112	nucleobase biosynthetic process	2.1e-05
GO:0044281	small molecule metabolic process	2.64e-05
GO:0008652	cellular amino acid biosynthetic process	2.69e-05
GO:0048522	positive regulation of cellular process	2.75e-05
GO:1901362	organic cyclic compound biosynthetic process	3.45e-05
GO:0009888	tissue development	3.45e-05
GO:0032502	developmental process	6.59e-05
GO:0051173	positive regulation of nitrogen compound metabolic process	6.72e-05
GO:0006164	purine nucleotide biosynthetic process	6.91e-05
GO:0006144	purine nucleobase metabolic process	7.01e-05
GO:0031323	regulation of cellular metabolic process	7.35e-05
GO:0044283	small molecule biosynthetic process	7.35e-05
GO:0007275	multicellular organismal development	7.76e-05
GO:0072521	purine-containing compound metabolic process	8.41e-05
GO:0019222	regulation of metabolic process	8.56e-05
GO:0031325	positive regulation of cellular metabolic process	8.95e-05
GO:0048856	anatomical structure development	8.97e-05
GO:0009893	positive regulation of metabolic process	9.92e-05
GO:0072522	purine-containing compound biosynthetic process	0.000103
GO:0009987	cellular process	0.000106
GO:0060429	epithelium development	0.000108
GO:0018130	heterocycle biosynthetic process	0.000113
GO:0006565	L-serine catabolic process	0.000122
GO:0009158	ribonucleoside monophosphate catabolic process	0.000122
GO:0009169	purine ribonucleoside monophosphate catabolic process	0.000122
GO:0010273	detoxification of copper ion	0.000122
GO:0031328	positive regulation of cellular biosynthetic process	0.000129
GO:0048583	regulation of response to stimulus	0.000133
GO:0006163	purine nucleotide metabolic process	0.000164
GO:0042127	regulation of cell proliferation	0.000166
GO:0009891	positive regulation of biosynthetic process	0.000171
GO:0051171	regulation of nitrogen compound metabolic process	0.000193
GO:0071840	cellular component organization or biogenesis	0.000214
GO:0009150	purine ribonucleotide metabolic process	0.000224
GO:0006760	folic acid-containing compound metabolic process	0.000231
GO:0060571	morphogenesis of an epithelial fold	0.000231
GO:0046394	carboxylic acid biosynthetic process	0.000234
GO:0016053	organic acid biosynthetic process	0.000234
GO:0046516	hypusine metabolic process	0.000242
GO:0009128	purine nucleoside monophosphate catabolic process	0.000242
GO:0008612	peptidyl-lysine modification to hypusine	0.000242
GO:0042440	pigment metabolic process	0.000252
GO:0080090	regulation of primary metabolic process	0.000266
GO:0009259	ribonucleotide metabolic process	0.000275
GO:0006520	cellular amino acid metabolic process	0.000309
GO:0048859	formation of anatomical boundary	0.000402
GO:0045935	positive regulation of nucleobase-containing compound metabolic process	0.000455
GO:0009112	nucleobase metabolic process	0.000533
GO:0009165	nucleotide biosynthetic process	0.000546
GO:0009125	nucleoside monophosphate catabolic process	0.000601
GO:0001842	neural fold formation	0.000601
GO:1901293	nucleoside phosphate biosynthetic process	0.000603
GO:0048729	tissue morphogenesis	0.000662
GO:0043170	macromolecule metabolic process	0.000746
GO:0009167	purine ribonucleoside monophosphate metabolic process	0.000748
GO:0034654	nucleobase-containing compound biosynthetic process	0.000754
GO:0090304	nucleic acid metabolic process	0.000767
GO:0009966	regulation of signal transduction	0.000768
GO:0060548	negative regulation of cell death	0.000797
GO:0044260	cellular macromolecule metabolic process	0.000798
GO:0002700	regulation of production of molecular mediator of immune response	0.000805
GO:0090407	organophosphate biosynthetic process	0.000827
GO:0009126	purine nucleoside monophosphate metabolic process	0.000831
GO:0006188	IMP biosynthetic process	0.000837
GO:0010941	regulation of cell death	0.000847
GO:0009069	serine family amino acid metabolic process	0.000919
GO:0010467	gene expression	0.000941
GO:0009152	purine ribonucleotide biosynthetic process	0.000954

## Sheet: Cluster6
GO	Term	p-value
GO:0031056	regulation of histone modification	2.35e-05
GO:0033044	regulation of chromosome organization	2.92e-05
GO:0048232	male gamete generation	0.000112
GO:0007283	spermatogenesis	0.000112
GO:0042493	response to drug	0.000174
GO:0033183	negative regulation of histone ubiquitination	0.000239
GO:1901315	negative regulation of histone H2A K63-linked ubiquitination	0.000239
GO:1900045	negative regulation of protein K63-linked ubiquitination	0.000239
GO:1901314	regulation of histone H2A K63-linked ubiquitination	0.000239
GO:1900044	regulation of protein K63-linked ubiquitination	0.000239
GO:0007276	gamete generation	0.000271
GO:0051053	negative regulation of DNA metabolic process	0.000274
GO:0019953	sexual reproduction	0.000282
GO:0033554	cellular response to stress	0.00029
GO:2001251	negative regulation of chromosome organization	0.000296
GO:0006855	drug transmembrane transport	0.000366
GO:0048384	retinoic acid receptor signaling pathway	0.000366
GO:0008630	intrinsic apoptotic signaling pathway in response to DNA damage response	0.000446
GO:0050702	interleukin-1 beta secretion	0.000475
GO:0033182	regulation of histone ubiquitination	0.000475
GO:0097193	intrinsic apoptotic signaling pathway	0.000573
GO:0006351	transcription, DNA-dependent	0.000618
GO:0032774	RNA biosynthetic process	0.000636
GO:0006974	response to DNA damage stimulus	0.000689
GO:0033043	regulation of organelle organization	0.00079
GO:0034599	cellular response to oxidative stress	0.000862
GO:0031057	negative regulation of histone modification	0.000967

## Sheet: Cluster7
GO	Term	p-value
GO:0034641	cellular nitrogen compound metabolic process	1.47e-09
GO:0006807	nitrogen compound metabolic process	2.43e-09
GO:0006725	cellular aromatic compound metabolic process	1.05e-08
GO:1901360	organic cyclic compound metabolic process	1.76e-08
GO:0006139	nucleobase-containing compound metabolic process	1.92e-08
GO:0046483	heterocycle metabolic process	2.52e-08
GO:0090304	nucleic acid metabolic process	2.33e-07
GO:0071704	organic substance metabolic process	3.15e-07
GO:0044237	cellular metabolic process	6.86e-07
GO:0019219	regulation of nucleobase-containing compound metabolic process	9.94e-07
GO:0051252	regulation of RNA metabolic process	1.03e-06
GO:0032502	developmental process	1.35e-06
GO:0051171	regulation of nitrogen compound metabolic process	1.38e-06
GO:0006355	regulation of transcription, DNA-dependent	3.74e-06
GO:2001141	regulation of RNA biosynthetic process	3.89e-06
GO:0048856	anatomical structure development	5.4e-06
GO:0010468	regulation of gene expression	5.85e-06
GO:0016070	RNA metabolic process	6.12e-06
GO:0031323	regulation of cellular metabolic process	9.96e-06
GO:0019222	regulation of metabolic process	1.2e-05
GO:2000112	regulation of cellular macromolecule biosynthetic process	1.25e-05
GO:0044249	cellular biosynthetic process	1.4e-05
GO:0060255	regulation of macromolecule metabolic process	1.5e-05
GO:0001824	blastocyst development	1.62e-05
GO:0080090	regulation of primary metabolic process	1.62e-05
GO:0009058	biosynthetic process	2.07e-05
GO:0008152	metabolic process	2.07e-05
GO:0002260	lymphocyte homeostasis	2.12e-05
GO:0009790	embryo development	2.19e-05
GO:0010556	regulation of macromolecule biosynthetic process	2.26e-05
GO:0031326	regulation of cellular biosynthetic process	2.51e-05
GO:0051276	chromosome organization	2.62e-05
GO:0007275	multicellular organismal development	2.81e-05
GO:0044238	primary metabolic process	3.29e-05
GO:0009889	regulation of biosynthetic process	3.37e-05
GO:0043009	chordate embryonic development	3.49e-05
GO:0032308	positive regulation of prostaglandin secretion	3.59e-05
GO:0060675	ureteric bud morphogenesis	3.61e-05
GO:0009987	cellular process	3.87e-05
GO:0009792	embryo development ending in birth or egg hatching	3.93e-05
GO:0001825	blastocyst formation	5.09e-05
GO:0032306	regulation of prostaglandin secretion	5.1e-05
GO:0072075	metanephric mesenchyme development	5.1e-05
GO:0051253	negative regulation of RNA metabolic process	6.78e-05
GO:0001776	leukocyte homeostasis	7.55e-05
GO:0032479	regulation of type I interferon production	8.91e-05
GO:0072074	kidney mesenchyme development	9.25e-05
GO:0006351	transcription, DNA-dependent	9.45e-05
GO:0032774	RNA biosynthetic process	9.74e-05
GO:0048869	cellular developmental process	0.000102
GO:0032305	positive regulation of icosanoid secretion	0.00012
GO:0071840	cellular component organization or biogenesis	0.000125
GO:0002376	immune system process	0.000127
GO:0010467	gene expression	0.000136
GO:0045892	negative regulation of transcription, DNA-dependent	0.000139
GO:0044260	cellular macromolecule metabolic process	0.00014
GO:0001657	ureteric bud development	0.000152
GO:0060429	epithelium development	0.000156
GO:2000113	negative regulation of cellular macromolecule biosynthetic process	0.000168
GO:0001822	kidney development	0.000174
GO:0051451	myoblast migration	0.000174
GO:0001655	urogenital system development	0.000176
GO:0045934	negative regulation of nucleobase-containing compound metabolic process	0.000187
GO:0032303	regulation of icosanoid secretion	0.000188
GO:0048646	anatomical structure formation involved in morphogenesis	0.00019
GO:0048731	system development	0.000213
GO:0030154	cell differentiation	0.000222
GO:0051172	negative regulation of nitrogen compound metabolic process	0.000223
GO:2000193	positive regulation of fatty acid transport	0.00023
GO:0010558	negative regulation of macromolecule biosynthetic process	0.000238
GO:0021545	cranial nerve development	0.000245
GO:0035148	tube formation	0.000249
GO:0072001	renal system development	0.000257
GO:0048638	regulation of developmental growth	0.0003
GO:0001658	branching involved in ureteric bud morphogenesis	0.000325
GO:0042221	response to chemical stimulus	0.000325
GO:0010629	negative regulation of gene expression	0.00033
GO:0060562	epithelial tube morphogenesis	0.000332
GO:2001185	regulation of CD8-positive, alpha-beta T cell activation	0.000347
GO:0072107	positive regulation of ureteric bud formation	0.000347
GO:0072095	regulation of branch elongation involved in ureteric bud branching	0.000347
GO:0072106	regulation of ureteric bud formation	0.000347
GO:0071841	cellular component organization or biogenesis at cellular level	0.000361
GO:0035239	tube morphogenesis	0.000392
GO:0031327	negative regulation of cellular biosynthetic process	0.000403
GO:0044085	cellular component biogenesis	0.000409
GO:0006325	chromatin organization	0.000416
GO:0009653	anatomical structure morphogenesis	0.000424
GO:0001701	in utero embryonic development	0.000465
GO:0009890	negative regulation of biosynthetic process	0.000496
GO:0032892	positive regulation of organic acid transport	0.000531
GO:0010216	maintenance of DNA methylation	0.000575
GO:0006346	methylation-dependent chromatin silencing	0.000575
GO:0072028	nephron morphogenesis	0.000612
GO:0032481	positive regulation of type I interferon production	0.000612
GO:0045214	sarcomere organization	0.000612
GO:0034645	cellular macromolecule biosynthetic process	0.000663
GO:0048522	positive regulation of cellular process	0.000679
GO:0048518	positive regulation of biological process	0.000697
GO:2000191	regulation of fatty acid transport	0.0007
GO:0048523	negative regulation of cellular process	0.000704
GO:0048729	tissue morphogenesis	0.000736
GO:0009059	macromolecule biosynthetic process	0.000741
GO:0043170	macromolecule metabolic process	0.000745
GO:0007129	synapsis	0.000898
GO:0001656	metanephros development	0.000958

## Sheet: Cluster8
GO	Term	p-value
GO:0032502	developmental process	8e-08
GO:0048856	anatomical structure development	1.58e-07
GO:0048518	positive regulation of biological process	1.5e-06
GO:0009790	embryo development	2.78e-06
GO:0048731	system development	4.84e-06
GO:0002376	immune system process	5.73e-06
GO:0042832	defense response to protozoan	5.96e-06
GO:0009888	tissue development	6.29e-06
GO:0007275	multicellular organismal development	6.36e-06
GO:0051702	interaction with symbiont	6.9e-06
GO:0048522	positive regulation of cellular process	8.43e-06
GO:0035458	cellular response to interferon-beta	1.19e-05
GO:0001562	response to protozoan	1.19e-05
GO:0046128	purine ribonucleoside metabolic process	1.76e-05
GO:0042221	response to chemical stimulus	2.01e-05
GO:0042278	purine nucleoside metabolic process	2.06e-05
GO:0035456	response to interferon-beta	2.14e-05
GO:0009119	ribonucleoside metabolic process	2.31e-05
GO:0051856	adhesion to symbiont	3.07e-05
GO:0051571	positive regulation of histone H3-K4 methylation	3.07e-05
GO:0051570	regulation of histone H3-K9 methylation	3.07e-05
GO:0071345	cellular response to cytokine stimulus	3.1e-05
GO:0042127	regulation of cell proliferation	3.31e-05
GO:0009116	nucleoside metabolic process	3.97e-05
GO:0034097	response to cytokine stimulus	5.55e-05
GO:0051825	adhesion to other organism involved in symbiotic interaction	5.98e-05
GO:0048598	embryonic morphogenesis	6.29e-05
GO:0070887	cellular response to chemical stimulus	6.79e-05
GO:0006811	ion transport	6.97e-05
GO:0009653	anatomical structure morphogenesis	7.22e-05
GO:0044281	small molecule metabolic process	7.43e-05
GO:0030154	cell differentiation	7.84e-05
GO:0031062	positive regulation of histone methylation	7.92e-05
GO:0009792	embryo development ending in birth or egg hatching	8.49e-05
GO:0048519	negative regulation of biological process	9.42e-05
GO:0048646	anatomical structure formation involved in morphogenesis	0.000106
GO:0048523	negative regulation of cellular process	0.000114
GO:0048513	organ development	0.000114
GO:0048729	tissue morphogenesis	0.000118
GO:0090116	C-5 methylation of cytosine	0.000157
GO:0090162	establishment of epithelial cell polarity	0.000161
GO:0030001	metal ion transport	0.00017
GO:0048869	cellular developmental process	0.000181
GO:0034341	response to interferon-gamma	0.000182
GO:0051179	localization	0.000195
GO:0090342	regulation of cell aging	0.000197
GO:0051569	regulation of histone H3-K4 methylation	0.000238
GO:0007369	gastrulation	0.000248
GO:0055086	nucleobase-containing small molecule metabolic process	0.000257
GO:0043009	chordate embryonic development	0.000284
GO:0046499	S-adenosylmethioninamine metabolic process	0.000313
GO:0051898	negative regulation of protein kinase B signaling cascade	0.000336
GO:0009893	positive regulation of metabolic process	0.000348
GO:0019222	regulation of metabolic process	0.000358
GO:0060429	epithelium development	0.000358
GO:0006812	cation transport	0.00037
GO:0071346	cellular response to interferon-gamma	0.000393
GO:0010628	positive regulation of gene expression	0.000442
GO:0006955	immune response	0.000476
GO:0007167	enzyme linked receptor protein signaling pathway	0.0005
GO:0071310	cellular response to organic substance	0.000509
GO:0007498	mesoderm development	0.000511
GO:0060070	canonical Wnt receptor signaling pathway	0.000511
GO:0002568	somatic diversification of T cell receptor genes	0.000519
GO:0032776	DNA methylation on cytosine	0.000519
GO:0010424	DNA methylation on cytosine within a CG sequence	0.000519
GO:0033153	T cell receptor V(D)J recombination	0.000519
GO:0002681	somatic recombination of T cell receptor gene segments	0.000519
GO:0009141	nucleoside triphosphate metabolic process	0.000537
GO:0010604	positive regulation of macromolecule metabolic process	0.000548
GO:0030155	regulation of cell adhesion	0.000587
GO:0080090	regulation of primary metabolic process	0.000646
GO:0006184	GTP catabolic process	0.000682
GO:0031060	regulation of histone methylation	0.000684
GO:0031325	positive regulation of cellular metabolic process	0.000689
GO:1901069	guanosine-containing compound catabolic process	0.000759
GO:0045087	innate immune response	0.000772
GO:0071353	cellular response to interleukin-4	0.000774
GO:0051573	negative regulation of histone H3-K9 methylation	0.000774
GO:0051439	regulation of ubiquitin-protein ligase activity involved in mitotic cell cycle	0.000774
GO:0002009	morphogenesis of an epithelium	0.000795
GO:0007389	pattern specification process	0.000799
GO:0046130	purine ribonucleoside catabolic process	0.000843
GO:0006152	purine nucleoside catabolic process	0.000843
GO:0022610	biological adhesion	0.000864
GO:0010033	response to organic substance	0.000868
GO:0044403	symbiosis, encompassing mutualism through parasitism	0.000903
GO:0044419	interspecies interaction between organisms	0.000903
GO:0032269	negative regulation of cellular protein metabolic process	0.000939
GO:0048332	mesoderm morphogenesis	0.000958
GO:0042454	ribonucleoside catabolic process	0.000965
GO:0046039	GTP metabolic process	0.000998

## Sheet: Cluster9
GO	Term	p-value
GO:0007411	axon guidance	4.72e-11
GO:0030154	cell differentiation	1.46e-10
GO:0048869	cellular developmental process	1.82e-10
GO:0009653	anatomical structure morphogenesis	3.01e-10
GO:0007409	axonogenesis	6.54e-10
GO:0000904	cell morphogenesis involved in differentiation	6.73e-10
GO:0048731	system development	9.59e-10
GO:0048699	generation of neurons	1.19e-09
GO:0048856	anatomical structure development	2.28e-09
GO:0048667	cell morphogenesis involved in neuron differentiation	3.76e-09
GO:0031175	neuron projection development	4.01e-09
GO:0022008	neurogenesis	4.76e-09
GO:2000026	regulation of multicellular organismal development	5.97e-09
GO:0050793	regulation of developmental process	6.28e-09
GO:0007275	multicellular organismal development	6.95e-09
GO:0048812	neuron projection morphogenesis	7.2e-09
GO:0007399	nervous system development	8.06e-09
GO:0003206	cardiac chamber morphogenesis	9.16e-09
GO:0032502	developmental process	1.13e-08
GO:0040011	locomotion	1.26e-08
GO:0009888	tissue development	1.32e-08
GO:0051239	regulation of multicellular organismal process	1.44e-08
GO:0048513	organ development	1.96e-08
GO:0003205	cardiac chamber development	2.33e-08
GO:0048666	neuron development	3.18e-08
GO:0032989	cellular component morphogenesis	3.44e-08
GO:0000902	cell morphogenesis	3.67e-08
GO:0048858	cell projection morphogenesis	4.71e-08
GO:0007155	cell adhesion	6.12e-08
GO:0006935	chemotaxis	6.81e-08
GO:0042330	taxis	7.09e-08
GO:0022610	biological adhesion	7.31e-08
GO:0032990	cell part morphogenesis	7.36e-08
GO:0007507	heart development	9.79e-08
GO:0040007	growth	1.14e-07
GO:0003007	heart morphogenesis	1.41e-07
GO:0044699	single-organism process	1.63e-07
GO:0060560	developmental growth involved in morphogenesis	1.64e-07
GO:0030182	neuron differentiation	2e-07
GO:0072359	circulatory system development	2.75e-07
GO:0072358	cardiovascular system development	2.75e-07
GO:0022603	regulation of anatomical structure morphogenesis	2.85e-07
GO:0048729	tissue morphogenesis	2.86e-07
GO:0048468	cell development	3.15e-07
GO:0009887	organ morphogenesis	4.26e-07
GO:0030030	cell projection organization	4.93e-07
GO:0003208	cardiac ventricle morphogenesis	6.78e-07
GO:0044707	single-multicellular organism process	6.96e-07
GO:0032501	multicellular organismal process	6.96e-07
GO:0071842	cellular component organization at cellular level	8.36e-07
GO:0003231	cardiac ventricle development	9.1e-07
GO:0051128	regulation of cellular component organization	9.2e-07
GO:0048589	developmental growth	9.42e-07
GO:0048519	negative regulation of biological process	1.01e-06
GO:0048523	negative regulation of cellular process	1.02e-06
GO:0071841	cellular component organization or biogenesis at cellular level	1.05e-06
GO:0007167	enzyme linked receptor protein signaling pathway	1.12e-06
GO:0060429	epithelium development	1.41e-06
GO:0014706	striated muscle tissue development	1.42e-06
GO:0060537	muscle tissue development	2.82e-06
GO:0050919	negative chemotaxis	2.83e-06
GO:0060284	regulation of cell development	2.88e-06
GO:0051093	negative regulation of developmental process	3.24e-06
GO:0051270	regulation of cellular component movement	4.11e-06
GO:0016043	cellular component organization	4.21e-06
GO:1901342	regulation of vasculature development	4.94e-06
GO:0030199	collagen fibril organization	5.1e-06
GO:0048588	developmental cell growth	5.1e-06
GO:0040012	regulation of locomotion	5.21e-06
GO:0071840	cellular component organization or biogenesis	5.49e-06
GO:0030334	regulation of cell migration	7.49e-06
GO:0010769	regulation of cell morphogenesis involved in differentiation	7.91e-06
GO:0007178	transmembrane receptor protein serine/threonine kinase signaling pathway	8.05e-06
GO:0022604	regulation of cell morphogenesis	8.93e-06
GO:0009605	response to external stimulus	9.55e-06
GO:0048646	anatomical structure formation involved in morphogenesis	1.03e-05
GO:2000145	regulation of cell motility	1.12e-05
GO:0006928	cellular component movement	1.25e-05
GO:0030198	extracellular matrix organization	1.43e-05
GO:0065008	regulation of biological quality	1.48e-05
GO:0043062	extracellular structure organization	1.5e-05
GO:0031345	negative regulation of cell projection organization	1.52e-05
GO:0048518	positive regulation of biological process	1.87e-05
GO:0016049	cell growth	1.92e-05
GO:0001655	urogenital system development	2.26e-05
GO:0045765	regulation of angiogenesis	2.42e-05
GO:0045595	regulation of cell differentiation	2.68e-05
GO:0048738	cardiac muscle tissue development	2.83e-05
GO:0003151	outflow tract morphogenesis	2.89e-05
GO:0072001	renal system development	3.03e-05
GO:0048843	negative regulation of axon extension involved in axon guidance	3.33e-05
GO:0065007	biological regulation	3.35e-05
GO:0048522	positive regulation of cellular process	3.93e-05
GO:0007417	central nervous system development	4.04e-05
GO:0002009	morphogenesis of an epithelium	4.52e-05
GO:0048870	cell motility	5.26e-05
GO:0051674	localization of cell	5.26e-05
GO:0051794	regulation of catagen	5.55e-05
GO:0051795	positive regulation of catagen	5.55e-05
GO:0050803	regulation of synapse structure and activity	5.62e-05
GO:0061061	muscle structure development	5.89e-05
GO:0035295	tube development	6.18e-05
GO:0035239	tube morphogenesis	6.36e-05
GO:0001656	metanephros development	6.68e-05
GO:0016477	cell migration	6.98e-05
GO:0009891	positive regulation of biosynthetic process	7.25e-05
GO:0048732	gland development	7.54e-05
GO:0051094	positive regulation of developmental process	7.65e-05
GO:0048841	regulation of axon extension involved in axon guidance	8.57e-05
GO:0051960	regulation of nervous system development	8.94e-05
GO:0050770	regulation of axonogenesis	9.44e-05
GO:0001967	suckling behavior	0.000111
GO:0060600	dichotomous subdivision of an epithelial terminal unit	0.000111
GO:0022612	gland morphogenesis	0.000112
GO:0050767	regulation of neurogenesis	0.000126
GO:0040008	regulation of growth	0.000128
GO:0010594	regulation of endothelial cell migration	0.000135
GO:0030155	regulation of cell adhesion	0.000135
GO:0010557	positive regulation of macromolecule biosynthetic process	0.000136
GO:0061138	morphogenesis of a branching epithelium	0.000143
GO:0007423	sensory organ development	0.000145
GO:0031328	positive regulation of cellular biosynthetic process	0.000147
GO:0001822	kidney development	0.000149
GO:0061448	connective tissue development	0.000161
GO:0048819	regulation of hair follicle maturation	0.000166
GO:2000047	regulation of cell-cell adhesion mediated by cadherin	0.000166
GO:0048818	positive regulation of hair follicle maturation	0.000166
GO:0035272	exocrine system development	0.000222
GO:0030517	negative regulation of axon extension	0.000258
GO:0044057	regulation of system process	0.000274
GO:0030855	epithelial cell differentiation	0.00028
GO:0060255	regulation of macromolecule metabolic process	0.000298
GO:0060445	branching involved in salivary gland morphogenesis	0.000308
GO:2000484	positive regulation of interleukin-8 secretion	0.00033
GO:2000482	regulation of interleukin-8 secretion	0.00033
GO:0007517	muscle organ development	0.000334
GO:0048583	regulation of response to stimulus	0.000342
GO:0031344	regulation of cell projection organization	0.00035
GO:0008038	neuron recognition	0.000363
GO:0010720	positive regulation of cell development	0.000364
GO:0019222	regulation of metabolic process	0.00038
GO:0001763	morphogenesis of a branching structure	0.00039
GO:0060485	mesenchyme development	0.000405
GO:0051216	cartilage development	0.000405
GO:0045596	negative regulation of cell differentiation	0.000424
GO:0050922	negative regulation of chemotaxis	0.000425
GO:0072210	metanephric nephron development	0.000425
GO:0051129	negative regulation of cellular component organization	0.000427
GO:0010975	regulation of neuron projection development	0.000444
GO:0031325	positive regulation of cellular metabolic process	0.000444
GO:0051130	positive regulation of cellular component organization	0.000463
GO:0042221	response to chemical stimulus	0.000467
GO:0006357	regulation of transcription from RNA polymerase II promoter	0.000472
GO:0050789	regulation of biological process	0.000476
GO:0045664	regulation of neuron differentiation	0.00048
GO:0060411	cardiac septum morphogenesis	0.000489
GO:0043065	positive regulation of apoptotic process	0.000494
GO:0050807	regulation of synapse organization	0.000529
GO:0043068	positive regulation of programmed cell death	0.000542
GO:0060666	dichotomous subdivision of terminal units involved in salivary gland branching	0.000547
GO:0045617	negative regulation of keratinocyte differentiation	0.000547
GO:0038084	vascular endothelial growth factor signaling pathway	0.000547
GO:0051173	positive regulation of nitrogen compound metabolic process	0.000554
GO:0051493	regulation of cytoskeleton organization	0.000567
GO:0048010	vascular endothelial growth factor receptor signaling pathway	0.000568
GO:0010718	positive regulation of epithelial to mesenchymal transition	0.000568
GO:0030308	negative regulation of cell growth	0.000581
GO:0010628	positive regulation of gene expression	0.000615
GO:0080090	regulation of primary metabolic process	0.000618
GO:0050801	ion homeostasis	0.000632
GO:0048675	axon extension	0.000649
GO:0035235	ionotropic glutamate receptor signaling pathway	0.000649
GO:0045859	regulation of protein kinase activity	0.000651
GO:0014031	mesenchymal cell development	0.000669
GO:0072006	nephron development	0.000709
GO:0051179	localization	0.000715
GO:0019538	protein metabolic process	0.000716
GO:0010942	positive regulation of cell death	0.000738
GO:0031323	regulation of cellular metabolic process	0.000783
GO:0055008	cardiac muscle tissue morphogenesis	0.000814
GO:0035767	endothelial cell chemotaxis	0.000816
GO:0045605	negative regulation of epidermal cell differentiation	0.000816
GO:0090050	positive regulation of cell migration involved in sprouting angiogenesis	0.000816
GO:0042136	neurotransmitter biosynthetic process	0.000816
GO:0001501	skeletal system development	0.000827
GO:0048640	negative regulation of developmental growth	0.000834
GO:0048754	branching morphogenesis of a tube	0.00084
GO:0007420	brain development	0.000841
GO:0050920	regulation of chemotaxis	0.000848
GO:0006873	cellular ion homeostasis	0.000855
GO:0019226	transmission of nerve impulse	0.000908
GO:0048585	negative regulation of response to stimulus	0.000994

## Sheet: Cluster10
GO	Term	p-value
GO:0009653	anatomical structure morphogenesis	4.4e-13
GO:0048513	organ development	4.06e-12
GO:0009887	organ morphogenesis	7.25e-12
GO:0048598	embryonic morphogenesis	1.93e-11
GO:0048568	embryonic organ development	2.42e-11
GO:0048562	embryonic organ morphogenesis	3.94e-11
GO:0009790	embryo development	4.05e-10
GO:0032502	developmental process	4.36e-10
GO:0007275	multicellular organismal development	5.48e-10
GO:0003002	regionalization	5.93e-10
GO:0048856	anatomical structure development	1.09e-09
GO:0048731	system development	2.2e-09
GO:0001501	skeletal system development	2.3e-09
GO:0007389	pattern specification process	2.33e-09
GO:0001667	ameboidal cell migration	1.14e-08
GO:0043009	chordate embryonic development	1.59e-08
GO:0009792	embryo development ending in birth or egg hatching	1.81e-08
GO:0048705	skeletal system morphogenesis	2.35e-08
GO:0009888	tissue development	2.35e-08
GO:0044699	single-organism process	3.57e-08
GO:0009952	anterior/posterior pattern specification	5.7e-08
GO:0044707	single-multicellular organism process	1.13e-07
GO:0032501	multicellular organismal process	1.13e-07
GO:0048869	cellular developmental process	1.23e-07
GO:0042471	ear morphogenesis	2.16e-07
GO:0030154	cell differentiation	2.18e-07
GO:0042074	cell migration involved in gastrulation	2.85e-07
GO:0043583	ear development	4.14e-07
GO:0019219	regulation of nucleobase-containing compound metabolic process	5.97e-07
GO:0007423	sensory organ development	6.49e-07
GO:0048729	tissue morphogenesis	6.78e-07
GO:0048646	anatomical structure formation involved in morphogenesis	7.36e-07
GO:0051171	regulation of nitrogen compound metabolic process	7.57e-07
GO:0016477	cell migration	1.3e-06
GO:0009889	regulation of biosynthetic process	2.17e-06
GO:0010556	regulation of macromolecule biosynthetic process	2.82e-06
GO:0072359	circulatory system development	2.83e-06
GO:0072358	cardiovascular system development	2.83e-06
GO:0048870	cell motility	3.68e-06
GO:0051674	localization of cell	3.68e-06
GO:0031323	regulation of cellular metabolic process	3.7e-06
GO:0048706	embryonic skeletal system development	4.31e-06
GO:0061061	muscle structure development	4.42e-06
GO:0019222	regulation of metabolic process	4.5e-06
GO:0007369	gastrulation	4.99e-06
GO:0006928	cellular component movement	5.46e-06
GO:0031326	regulation of cellular biosynthetic process	5.88e-06
GO:2000112	regulation of cellular macromolecule biosynthetic process	6.2e-06
GO:0009987	cellular process	6.6e-06
GO:0048644	muscle organ morphogenesis	6.91e-06
GO:0060485	mesenchyme development	7.24e-06
GO:0040011	locomotion	7.9e-06
GO:0001704	formation of primary germ layer	8.98e-06
GO:0080090	regulation of primary metabolic process	9.25e-06
GO:0060425	lung morphogenesis	1.09e-05
GO:0030029	actin filament-based process	1.12e-05
GO:0032989	cellular component morphogenesis	1.3e-05
GO:0060876	semicircular canal formation	1.31e-05
GO:0007420	brain development	1.39e-05
GO:0006355	regulation of transcription, DNA-dependent	1.61e-05
GO:0090130	tissue migration	1.64e-05
GO:2001141	regulation of RNA biosynthetic process	1.66e-05
GO:0006357	regulation of transcription from RNA polymerase II promoter	1.75e-05
GO:0048704	embryonic skeletal system morphogenesis	1.82e-05
GO:0007417	central nervous system development	1.95e-05
GO:0060348	bone development	2.14e-05
GO:0031032	actomyosin structure organization	2.15e-05
GO:0051252	regulation of RNA metabolic process	2.39e-05
GO:0030324	lung development	2.58e-05
GO:0042472	inner ear morphogenesis	2.63e-05
GO:0051179	localization	2.64e-05
GO:0048839	inner ear development	2.67e-05
GO:0030323	respiratory tube development	2.77e-05
GO:0032879	regulation of localization	3.41e-05
GO:0023019	signal transduction involved in regulation of gene expression	3.63e-05
GO:0009946	proximal/distal axis specification	3.91e-05
GO:0060435	bronchiole development	3.91e-05
GO:0010628	positive regulation of gene expression	3.98e-05
GO:0048762	mesenchymal cell differentiation	4.06e-05
GO:0010468	regulation of gene expression	4.06e-05
GO:0030900	forebrain development	4.27e-05
GO:0030878	thyroid gland development	4.3e-05
GO:0030111	regulation of Wnt receptor signaling pathway	4.55e-05
GO:0055008	cardiac muscle tissue morphogenesis	5.15e-05
GO:0001707	mesoderm formation	5.15e-05
GO:0001756	somitogenesis	5.15e-05
GO:0007507	heart development	5.18e-05
GO:0030178	negative regulation of Wnt receptor signaling pathway	5.29e-05
GO:0060541	respiratory system development	5.64e-05
GO:0003007	heart morphogenesis	5.64e-05
GO:0030036	actin cytoskeleton organization	5.96e-05
GO:0010557	positive regulation of macromolecule biosynthetic process	6.07e-05
GO:0045944	positive regulation of transcription from RNA polymerase II promoter	6.12e-05
GO:0048332	mesoderm morphogenesis	6.76e-05
GO:0007167	enzyme linked receptor protein signaling pathway	7.4e-05
GO:0060255	regulation of macromolecule metabolic process	7.52e-05
GO:0007492	endoderm development	7.69e-05
GO:0030538	embryonic genitalia morphogenesis	7.8e-05
GO:0070837	dehydroascorbic acid transport	7.8e-05
GO:0061053	somite development	8.19e-05
GO:0035239	tube morphogenesis	8.53e-05
GO:0060415	muscle tissue morphogenesis	9.26e-05
GO:0065007	biological regulation	0.000105
GO:0048468	cell development	0.000106
GO:0009966	regulation of signal transduction	0.000108
GO:0007399	nervous system development	0.000117
GO:0007154	cell communication	0.000118
GO:0035295	tube development	0.000121
GO:0030240	skeletal muscle thin filament assembly	0.00013
GO:2000027	regulation of organ morphogenesis	0.000134
GO:0048518	positive regulation of biological process	0.000135
GO:0030811	regulation of nucleotide catabolic process	0.00014
GO:0033121	regulation of purine nucleotide catabolic process	0.00014
GO:0035282	segmentation	0.000154
GO:0048514	blood vessel morphogenesis	0.000155
GO:0006140	regulation of nucleotide metabolic process	0.000158
GO:0042692	muscle cell differentiation	0.000166
GO:0001570	vasculogenesis	0.00017
GO:0009891	positive regulation of biosynthetic process	0.000175
GO:0007368	determination of left/right symmetry	0.000179
GO:0000902	cell morphogenesis	0.000183
GO:0007517	muscle organ development	0.000187
GO:0016055	Wnt receptor signaling pathway	0.000187
GO:0007509	mesoderm migration involved in gastrulation	0.000194
GO:0014866	skeletal myofibril assembly	0.000194
GO:0023051	regulation of signaling	0.000197
GO:0048754	branching morphogenesis of a tube	0.000199
GO:0048522	positive regulation of cellular process	0.000206
GO:0022603	regulation of anatomical structure morphogenesis	0.000223
GO:0030239	myofibril assembly	0.000234
GO:0007169	transmembrane receptor protein tyrosine kinase signaling pathway	0.000236
GO:0009855	determination of bilateral symmetry	0.000239
GO:0009799	specification of symmetry	0.00025
GO:0045893	positive regulation of transcription, DNA-dependent	0.00027
GO:0033275	actin-myosin filament sliding	0.000271
GO:0009893	positive regulation of metabolic process	0.000275
GO:0048565	digestive tract development	0.000287
GO:0060537	muscle tissue development	0.000294
GO:0008543	fibroblast growth factor receptor signaling pathway	0.000303
GO:0007498	mesoderm development	0.000326
GO:0051254	positive regulation of RNA metabolic process	0.000332
GO:0010604	positive regulation of macromolecule metabolic process	0.000339
GO:0021983	pituitary gland development	0.000356
GO:0006096	glycolysis	0.000356
GO:0090132	epithelium migration	0.000361
GO:0048752	semicircular canal morphogenesis	0.000361
GO:0010631	epithelial cell migration	0.000361
GO:0014031	mesenchymal cell development	0.00037
GO:0008284	positive regulation of cell proliferation	0.000403
GO:0055123	digestive system development	0.000417
GO:0010646	regulation of cell communication	0.000457
GO:0044700	single organism signaling	0.000457
GO:0023052	signaling	0.000457
GO:0042127	regulation of cell proliferation	0.00046
GO:0001839	neural plate morphogenesis	0.000463
GO:0060638	mesenchymal-epithelial cell signaling	0.000463
GO:0001568	blood vessel development	0.000464
GO:0048286	lung alveolus development	0.00048
GO:0001763	morphogenesis of a branching structure	0.000481
GO:0031328	positive regulation of cellular biosynthetic process	0.00051
GO:0048806	genitalia development	0.000515
GO:0051145	smooth muscle cell differentiation	0.000515
GO:0048519	negative regulation of biological process	0.000523
GO:0030334	regulation of cell migration	0.000533
GO:0060872	semicircular canal development	0.000577
GO:0030916	otic vesicle formation	0.000577
GO:0071774	response to fibroblast growth factor stimulus	0.000589
GO:0044344	cellular response to fibroblast growth factor stimulus	0.000589
GO:0035270	endocrine system development	0.000629
GO:0050793	regulation of developmental process	0.000644
GO:0009605	response to external stimulus	0.000647
GO:0048583	regulation of response to stimulus	0.000659
GO:2000145	regulation of cell motility	0.000667
GO:0003206	cardiac chamber morphogenesis	0.000674
GO:0001944	vasculature development	0.000792
GO:0007165	signal transduction	0.000792
GO:0009967	positive regulation of signal transduction	0.000799
GO:0006007	glucose catabolic process	0.000802
GO:2000026	regulation of multicellular organismal development	0.000812
GO:0006935	chemotaxis	0.000827
GO:0042330	taxis	0.000841
GO:0036342	post-anal tail morphogenesis	0.000842
GO:0071600	otic vesicle morphogenesis	0.000842
GO:0046339	diacylglycerol metabolic process	0.000842
GO:2000380	regulation of mesoderm development	0.000842
GO:0001840	neural plate development	0.000842
GO:0048738	cardiac muscle tissue development	0.000879
GO:0007548	sex differentiation	0.000891
GO:0048523	negative regulation of cellular process	0.000893
GO:0050794	regulation of cellular process	0.000918
GO:0051270	regulation of cellular component movement	0.000922
GO:0055001	muscle cell development	0.000937
GO:0019320	hexose catabolic process	0.000952
GO:0045935	positive regulation of nucleobase-containing compound metabolic process	0.000958
GO:0003205	cardiac chamber development	0.000966
GO:0070252	actin-mediated cell contraction	0.000993
GO:1900542	regulation of purine nucleotide metabolic process	0.000994

[truncated: 6 more sheets: Cluster11, Cluster12, Cluster13, Cluster14, Cluster15, Cluster16]
