# Supplementary material for: Inference of differentiation time for single cell transcriptomes using cell population reference data
Source: Nat Commun. 2017 Nov 30;8:1856. doi: 10.1038/s41467-017-01860-2 (PMC5707349; doi:10.1038/s41467-017-01860-2)
Supplement: Supplementary file 4 — Supplementary Data 2 [file 41467_2017_1860_MOESM4_ESM.xlsx]

## Sheet: genesets
T-genes	T1~4-genes	t-genes	t1~4-genes
Plekhg2	Cebpb	Btg2	4931406P16Rik
Hspbap1	Cebpa	Btg1	Usp3
Rhbg	Cybb	Fndc3c1	Rpl31
Shank2	Ndrg1	Rpl39	Ncor1
Shank1	Ndrg2	Rpl37	Pold3
Syt4	Clcnkb	1700019E19Rik	Gmps
Syt7	Zscan10	Bcas3	Fgf15
Slc25a18	Lmna	Ankrd50	Phc2
Sept1	Dbn1	Hdac6	Extl2
Myadm	Dazl	Phc1	Phb
Cebpb	Trim36	Recql5	3230401D17Rik
Cebpa	Foxo4	Mark1	Cnot7
Cebpd	Fam114a1	Tia1	Fiz1
Acss3	Aldoa	Tbc1d9	Hsd17b14
6720401G13Rik	Ifitm3	Ap3m1	Cadm1
Zfp711	Pcolce	Ltbp4	C330021F23Rik
Rbm8a	Lrriq4	Cxx1a	Abcc1
Mllt6	Pgcp	Cxx1b	Zranb3
Mllt3	Ikzf1	Cacna1g	Rbmxrt
Btg2	Adm2	Cnot1	Lrwd1
Btg1	Kpnb1	Cxcr4	Prpf8
Zswim5	H2afy	Dlc1	Snora33
Ndrg2	Cnn1	Pkia	Mars2
Clcnkb	Fgf13	Uqcrc1	Hells
2610008E11Rik	Lmcd1	Id4	Hyou1
Zscan10	Dkk2	Id2	Dhx38
Sorbs2	Mark1	Gsta4	Cops4
Lingo1	Tmem164	Basp1	Brca2
Tbx3	Ryr3	Dock7	Wdr82
Inhba	Limd2	Hsd17b14	Calcoco2
Inhbb	Itga9	Dusp12	Arl4d
Syt1	Cela2a	Cadm4	Tti1
Il17b	Mup6	Pdk1	Smarce1
AI314180	Kcne4	Bop1	Susd4
Ralgps2	Shroom3	Atg9a	Mrpl54
Lmna	Arhgap9	Gdi1	Eri2
Fndc3c1	Fam178b	Plekho1	Kif11
Sorcs1	Lgr4	Pa2g4	Gfpt2
Sorcs2	Gsn	Zfp238	Thoc3
Scg2	Palm3	Hipk1	Spop
Mcl1	Hk2	H2-Q7	Lrpprc
Gria4	Grhl2	Kars	Arl6
Gm5506	Gbp4	Ccdc46	Ddx20
L1cam	Acvrl1	Actl6a	Mtx1
Dbn1	Fam149a	Znrd1as	Sox15
Dazl	Trim63	Dlk1	Mapk1
Tcof1	Prkcdbp	Cald1	Txnip
Trim35	Fam172a	Aak1	Smek1
Wsb1	Lrrc17	Avpi1	Smek2
Aldoa	Trim33	Gpa33	Map4k3
Ifitm3	Hsd17b11	Cdc20	Map4k4
Xpr1	Tnfrsf11b	Hmgn3	Rbms2
Tppp	Myh14	Hmgn2	Pnn
Usp3	Camta1	Fam108b	Atp6v1h
Fam13c	Tgfbr1	Tgfbr1	Pdpk1
Bcas1	Fstl3	Tbcc	Dusp6
A930011O12Rik	Fstl1	Tbca	Tsr2
Hist3h2ba	Phyhd1	Tcl1	Suclg1
Setx	Cdc42ep2	Arl2bp	Klf16
Tnfrsf12a	Tktl2	Rpl8	Znrd1
Unc5c	Ppfibp2	Rpl6	Bms1
Cyp2s1	Hsf2bp	Fat1	Usmg5
Rbmxl2	Lmod1	Tspan3	Gemin6
Pcolce	Triml2	Tspan6	Fkbp4
Lysmd4	Lrrc36	Sall4	Fkbp9
Fgr	Nt5e	Rap2b	Pdhx
Lrriq4	Igfbp2	Rdm1	Ddx47
Zkscan3	Igfbp7	Gpsm2	Uchl3
Slc4a11	Igfbp4	Gpsm1	Pef1
Pou5f1	Blnk	Kalrn	Rpa2
Ptprz1	Bnip3	Fignl2	Prickle3
C430002E04Rik	Myc	Ufm1	Wdr33
Hdac5	Daam1	Mycl1	Rfc3
Hdac9	Zfp57	Mypop	Nsd1
Gmpr	Jakmip1	Qk	Mtap1a
Cyp26b1	Xdh	Ppp2r5a	Rnf38
Clcn3	Rnf145	Tspyl4	Ccdc77
Ikzf2	Pkm2	Sqstm1	Atp6v1b2
H2afy	Vldlr	Ttyh3	Srrt
Scn1b	Notum	Calcoco2	Pxmp3
Nrarp	Tgm1	Col4a2	Mrps18b
Cnn2	Rasef	Psmg4	Chek1
Fgf13	Ggt1	Sod1	Dcakd
Fgf17	Ggt7	Rb1	Morf4l1
Arsi	Ccdc68	Hnrnpa0	1810055G02Rik
Prss42	Dact1	Eef1b2	Timm23
Mbp	Slc11a1	Kif1b	Timm22
Phc1	Col8a1	Lgals3	Tmem50b
Phc2	H2-Ab1	Rbm18	Rhoc
Peg3	Rtn2	Mybbp1a	Elp2
9830001H06Rik	Aebp1	Thoc7	Aatf
Il13ra1	Clic6	Cmtm8	Mmd
Gcnt2	Aplp1	Lhx1	Slc7a1
Mark1	Epas1	Gm13498	Psmd6
Extl1	Fam159a	Pink1	Psmd1
Tmem163	Alg2	2610017I09Rik	Gm7367
Tmem164	Hoxc10	Bre	Itpripl1
Tmem169	Neto2	Fgfr3	Hpca
Tbc1d9	Fam196b	Ddx23	Kbtbd4
Tuba4a	Apobec1	Ddx27	Rbpms2
Tbc1d2	6430704M03Rik	Ddx24	Ppp1r15b
Paqr7	Abcb1b	Ctu2	Plrg1
Ank2	Abcb1a	Gatsl3	Ehmt2
Itgal	Car3	Sox11	Polr1a
Whsc1	Gnas	Sox14	Oaz1
Ap3m1	S100a13	Sox15	Mmachc
Crhbp	Cyp39a1	Acp6	1190003J15Rik
Limd2	Cox4i2	Got1	Celf4
Itga1	Nupr1	Jhdm1d	Pin1
Itga5	P4ha2	Hey1	Nck1
Nsg1	P4ha1	Cdkn1c	Mpp6
Nsg2	Egln1	Cdkn1b	Fnip2
Hnf1a	Gm13476	Klc1	Sipa1l2
Zfp862	Trib3	Dtx4	C330027C09Rik
Cela2a	F3	Dtx2	Creld2
Ltbp4	Timp1	Pmm1	Tk1
Ltbp3	Utp20	Fbxo6	B230217C12Rik
Neurod4	Dhcr24	Fbxo7	Ttc1
Krt42	Hck	Rbpms	Dynlt3
Ebf4	Acap1	Slc22a17	Josd1
Ebf3	Pfn2	Atp6v1f	Slc27a1
Ebf2	Zfp287	Ccl27a	Farsa
Ebf1	Cald1	Dusp6	Eed
Cxx1c	Rln3	Gm12070	2410006H16Rik
Cacna1h	Timp2	Angptl4	Kbtbd2
Cacna1b	Ccdc136	6330403K07Rik	Gps1
Cacna1g	Csf1	Llgl2	Sptlc2
Rasal2	Ctnnb1	Fabp7	Nme4
Arhgap9	Ndufa4l2	Suclg2	Mon2
Arhgap5	Ttll4	Pkd1	Pxdn
Tpd52	1110051M20Rik	Gpx1	Dse
Dync1li2	Rif1	Gpx4	Poli
Fam178b	Heatr1	Gpx8	Tssc1
Lgr5	Stk39	Ccrn4l	3110003A17Rik
Lgr6	Gm949	Ezr	Hnrnpf
Ncan	Tfpi2	Kcnab2	Epb4.1l1
Cxcr7	C1qtnf5	Cox7c	Kdm4b
Ttyh1	Zfp113	Gemin6	Rpusd3
Cxcr4	2810474O19Rik	Fkbp4	Plod2
Ptpro	Phf15	Nipbl	Prdx1
D19Bwg1357e	Hmgn3	2610020H08Rik	Senp2
5930412G12Rik	D630023F18Rik	Pef1	Ndufa3
Wdtc1	Arrdc4	Rpa1	Nup88
Golim4	Slc5a11	Foxh1	Arrdc4
Tubb2b	2900041M22Rik	Gli3	Ppm1g
Csnk1e	Zfp868	Trabd	R3hdm2
4930461G14Rik	1300001I01Rik	Arpc1b	Lig1
Dlc1	Zfp869	Glrx2	Slc9a3r1
Rem2	Rhobtb3	Peli1	Serinc2
Pkia	Smtnl2	Mtap1b	Gdf3
Dub1a	Col5a2	Bcat2	Rg9mtd2
Palm3	Col5a1	Khdrbs1	Rg9mtd1
Hk2	4930583H14Rik	2310004N24Rik	Twf2
Wnt1	Ecm1	Me2	Prpf38a
Grhl1	Defb42	Trp53i11	Cggbp1
Grhl3	Fhod3	Ankrd13b	Snx6
1190005I06Rik	2310043J07Rik	2900092D14Rik	Copb1
Insr	Ccdc113	Mrps18b	Fam53c
Ivns1abp	Gm13253	Eno1	Rplp2
Bcl2l14	Rbm47	Shfm1	Rpl34-ps1
Tm4sf1	Mmp10	Nrg1	Ddx46
Tm4sf5	Slc29a1	Frmd4b	1110001J03Rik
Chgb	Timp4	Ooep	Nol9
Amigo1	Dmp1	Cbx7	Hdlbp
Napb	Marcks	Cbx5	Asf1b
Id4	Lrrn4	Anp32a	2410001C21Rik
Id2	Tnip2	Kpnb1	Pak1ip1
Ids	Tnip1	Boc	Gnpat
Gm13119	Gstm5	Hagh	Chchd2
Gsta4	Crxos1	Hsp90aa1	5430416N02Rik
Sez6l2	Pros1	Taf7	Invs
Gsta3	Rarg	Snn	Fastk
Wdfy3	Pcdh7	Rpia	Nme6
Gm13375	Cntln	Letmd1	Nme1
Fam149a	Nxph4	Psd3	Zdhhc1
Manea	Ptplb	Ildr2	Mcm5
Nf1	Mif4gd	Zfp362	Mcm3
Scn3a	Tbx15	Gart	Mcm2
Trim63	Gng2	Gars	Spry1
Mtap2	Tspyl5	Atat1	Fbxl12
S100a11	Tceal3	Adss	Fbxl15
Ptprs	Tmprss11d	Rprm	Fbxl14
Gria2	Ly6a	Rhob	Magoh
Six5	Cd38	Dbndd1	Smarcad1
Evpl	Nfix	Ahsa1	Cox5b
Fam172a	Cd37	Ccdc101	Bola3
Lrrc15	Trh	Npr2	Apc
Basp1	Slc6a5	D930015E06Rik	Arpc4
Abca2	Camk2d	Epcam	Arfgef2
Abca3	Prkd3	Krtcap2	D330028D13Rik
Rfx3	Adra1a	Slc7a3	Tspan13
Tmem108	Bhlhe40	Rfc5	Mkks
Prr5l	Ncald	Adcyap1r1	Rnf14
Pdzrn4	Rem1	Rpl22l1	Bap1
Camsap1l1	Arl4c	Tex19.1	Riok1
Etv5	Irx1	Tceb1	Mcm10
Etv4	Irx3	Rbpms2	Cobra1
Sh3bp5	Slc9a3r1	Spag9	Rps6ka1
Eif4g3	Cpne9	5930434B04Rik	Rps6ka3
Prg4	Sept9	Gpc2	Actr10
Gm8994	Sgce	Tarbp2	Nqo2
Akap12	Col1a2	Nr1h2	Spin1
Tmc8	Prmt8	Nr2f1	Hexdc
Tram1l1	Pak1	Nr2f2	AU018091
Anxa11	Pmp22	Tst	Gale
Filip1	Bche	Ppp1r9b	Urod
Herc1	Amhr2	Gnao1	Des
Sort1	Jph3	Tmem35	Tsen34
Zbed4	Tpm4	Rims1	Usp10
Apod	Tpm2	Scd2	Armc1
Vat1l	Tpm1	A930011O12Rik	Trip13
Pbx2	Efemp1	Man1a2	Ttc27
Pbx1	Efemp2	Lyar	Mtap
Dock6	Ccnjl	Ptp4a2	Nfx1
Dock7	Ldb2	Igf2bp3	Slc35b2
Asb13	Bmi1	2610100L16Rik	Hspb11
Oaz3	Ccdc3	Polr1b	Dnmt3l
Zfp319	Ctla2a	Sox21	Gpr125
Rnf125	Fosl2	1500016L03Rik	Atp6ap2
Rnf122	Lgals1	Smpdl3b	Snrnp40
Il2rg	Gfpt2	Fmr1	Ddx4
Tbc1d30	St6gal2	Celf3	Ddx1
Kctd1	Gpr133	Celf2	Efna1
Nup210	Prrx1	Pin4	Mex3a
Ntng2	Mtap7d1	Rpl35a	Vezf1
Kcnj2	Hpn	Ppp2r2d	Cd81
Piwil4	Il17rd	Cd59a	Znf512b
Mrgprf	Il17rc	Slc7a11	Clcn3
Synpr	Pcbp4	Golm1	1810058I24Rik
A730011L01Rik	Pum2	Armcx4	Camkv
Dusp18	Smox	Armcx3	Tm9sf1
Myh10	Exoc3l	Klf2	Nolc1
Myh13	C530008M17Rik	Klf9	Tmem123
Myh14	Ldoc1	Tceal1	Tmem128
Camta1	Serpinb9	Parp1	Mdh1
Tgfbr1	Tmem2	Tsc22d3	Nrf1
Fstl5	Pdzd4	Rps10	Gm5801
Fstl3	Arhgdib	Rps16	Lrrc59
Cadm4	Lat	Emg1	Rtn1
Slc24a1	Cox6b2	Erh	BC017647
Cadm3	Pim3	Bub1b	Fam120a
Srcin1	Gpr98	Cdt1	2310022A10Rik
Cadm1	Mvp	Galntl1	Stx2
Plk5	Ccdc80	Tmsb10	Slc16a3
2610109H07Rik	Ifi27l1	Sema5b	Acot9
Onecut2	Nlrc4	Rbm47	Rps24
Pdlim1	Crispld2	Dpp9	Rad23a
Tktl1	2410141K09Rik	Dpp3	Gadd45a
Tktl2	2810417H13Rik	Six3os1	Mnt
Bzrap1	Jdp2	Tuba3a	Mta1
Ppfibp2	Glyr1	Mif	Dohh
Hsf2bp	Zscan21	Zfp568	Sec61b
Pnrc2	Adrb3	Syap1	Polr2c
Ddr2	Apbb1ip	Gm3002	2700094K13Rik
Ddr1	Atf4	Rabggtb	Bag3
Pcsk5	Cmtm3	Mycn	Rps28
B230312A22Rik	Tpi1	Ydjc	Ccdc86
Wdr43	Gatsl3	St8sia2	Psmc2
9330182L06Rik	Sox13	Ephb2	Psmc4
Nolc1	Hspb8	Ephb1	Psmc5
Pdk1	Itm2b	3000002C10Rik	9130401M01Rik
Triml2	Sema4a	Cox8a	8430410A17Rik
Pdk4	Adamtsl4	Ube2c	Cyb5r3
Zfp521	Frzb	Gab1	Etl4
Triml1	Fads3	Gtse1	Pigs
Dsg2	Fmod	Tdgf1	Nr0b1
Meis3	Lck	Gm5506	Thyn1
Meis2	Sox3	Mettl2	Fam100b
Meis1	Csdc2	Rnf5	Hmga1-rs1
Slc45a1	Ythdf3	Nsg1	Neu1
Ndn	Prss23	Neurod1	Sfpq
Ndp	Myl4	Ebf3	Caskin2
Manba	Bicd1	Dync1li2	1110031I02Rik
1700019D03Rik	S1pr3	Utp3	Socs3
C630004H02Rik	S1pr1	Rpl14	Ksr1
Alpk3	Tbxa2r	Rpl15	Gm8615
Sgms2	Cuedc1	Rpl10	Gmppa
Sgms1	Gm16039	Rpl12	Wiz
Rhox13	Acta2	Rpl13	Vcl
Rhox10	Acta1	Rpl18	Chd3
Tcea3	Prrx2	Fam172a	Chd9
Chrdl1	Hoxc8	Rfx4	Flcn
Lrrc36	Hoxc6	Myh10	Ndufa12
Aire	Trim67	Cdc42ep4	Wdr75
Igfbp7	Dhrs3	Meis1	Csnk1a1
Igfbp4	Nol6	Rbfa	Slc33a1
Igfbp5	Efnb1	Igfbp4	Cpt2
Ptk2b	Il1rl1	Igfbp5	Leprotl1
C1s	Crabp1	Otub1	Ap3b2
Blnk	Taf7l	Gpn1	Grsf1
Ccdc88a	Cilp2	Plp2	Papss1
Ahrr	Dtx3	Smo	Cdc34
Ubqln2	Ldha	Chchd10	G3bp1
Elavl4	Bnc2	Bex1	Sfxn2
Elavl2	Cbln1	Gm16861	Tmem185b
Elavl3	6330407J23Rik	Zfp358	Impa1
Spint2	Slc22a18	3110003A17Rik	Pgd
Dnajc9	Enpp4	Gpr56	Enoph1
Daam1	Enpp1	Ctnnd2	Zmym3
Daam2	Elfn1	Epb4.1l3	Mrpl40
Rpl3l	Zbtb33	Nrarp	Hnrnpc
Grik2	Hoxa3	Nrbp2	Prc1
Plp2	Nanog	Sgk1	Mrps28
Gtf2i	Gm10324	Prdx2	Mrps22
Jakmip2	Tril	Abhd14b	Ndufa8
BC005764	Igfbp3	Serpinh1	Mtdh
2410066E13Rik	Dusp6	Zfp963	Crlf3
Gm5039	Mid1	Tubb2c	Sik3
Ereg	Cd97	Tjp1	Ddx39
Xdh	Angptl4	Senp3	Hspa4
Zfp334	Eid1	Atp6v1g1	Hspa9
Rnf145	Ly6e	Tcf4	Fbxo31
Rnf146	Fhdc1	Tcf7	Snrpa
Slco3a1	Rasgrp2	Mdn1	Sip1
Chmp4c	Zfp36	Ctxn1	Oip5
1810041L15Rik	Glrb	Mrpl37	Commd8
Ptchd2	Sall2	Mrpl34	Atp6v0c
Tfpi	Itgb3	Arrdc4	Mprip
Tbc1d16	Anxa1	Csda	Phf23
Dlg3	Dock3	Nat8l	Efcab7
Dlg4	Myo10	Bcl3	Cnn3
AI854517	Llgl2	Gstp2	Csnk2a2
Ralgapa1	Olr1	Dbx1	Csnk2a1
1500015O10Rik	Kdelr3	Bhlhe22	Cybrd1
Slc45a3	Ptbp2	Set	Tiparp
Igdcc3	Alg10b	2210411K11Rik	Rpf2
Vldlr	Gpx6	F2r	Eif4g2
Prox1	Col10a1	Pea15a	Atp5g3
Mybbp1a	BC055111	Zfp608	Dppa4
Kif21a	Wdr20b	5430417L22Rik	Lefty1
Neo1	Cyp26a1	Ahcy	Luc7l3
Lmtk3	Tdpoz3	Slc9a3r1	Rnf149
Notum	Zfp532	Serpine2	Abhd12
Tcfap2a	Krtdap	Sgce	Ppie
Tgm1	Serpinb6a	Ipo5	Fmr1nb
Tgm3	Serpinb6c	D830030K20Rik	Gyg
Chchd10	Tmem176a	Agps	Lman1
Etf1	Tmem176b	Poldip3	Gnaq
Capg	Casd1	Gdf3	Smyd5
Gm13154	Sufu	Psma8	Zbtb48
Gm13152	Trove2	Cndp2	Trrap
Kcnab2	Rtel1	Twf2	Coq7
Cap2	Tmem119	Prrx2	Pygb
Il18	Mest	Olfm1	Anapc4
Mtss1l	Ly6g6e	Mthfsd	Tor2a
Csrnp3	Gimap9	Lsm12	Cdca8
Apeg3	Gm514	Aprt	Ttc32
Ggt1	Tmem30b	Rnf144a	Prosc
Ggt7	Gm98	Zbtb8a	Dvl2
E130012A19Rik	Madd	Cmtm3	Prmt7
Ccnb1ip1	Gemin4	Taf15	Cd164l2
Cend1	Spsb4	Rplp1	1700034H14Rik
Dact1	Bgn	Gm3696	Rabepk
Dact2	2410012M07Rik	Clcn4-2	Tcf12
9330133O14Rik	Fkbp7	Myl4	Lrp1
Depdc5	Slc7a7	Pipox	Nin
Tulp4	Rrbp1	Adamts7	Crabp1
Pvrl3	Bdnf	Rpl34-ps1	Pdcd10
Fam176b	Tmbim1	Ddx41	Gm6548
Stx1b	Eml1	Trim68	Flii
Bex2	Tjp2	Incenp	Atrip
Bend5	Emilin2	Spr	L1td1
Usp47	Hist1h1c	Abt1	Dtl
Sfi1	Ftsj3	Zfp819	Gtf2f1
Slc11a1	Gdf9	2610524H06Rik	Gtf2f2
Zc3h12a	Vcam1	Hoxa3	Cct7
Gdi1	Isg15	Sh3pxd2b	Hdgfrp3
Polq	Ptms	Nanog	Cs
Gpnmb	Zfp26	Thop1	1190005F20Rik
Plekho1	Ptch2	Nip7	Ankrd37
Kcnq4	Cgnl1	Eif2s1	Mga
Rtn2	Ankrd35	Fth1	Ndufs1
Mreg	Zfp9	Ly6h	Ndufs2
Aebp1	Foxh1	Spire1	Ptdss2
Prr19	Dbil5	Sfrp1	Ptrh2
Shc1	Pten	Plekhf2	Col4a3bp
Shc2	Klk8	Zfp768	Nucks1
Shc3	Card10	Neurog2	Rad51
Med12l	Zhx1	Ptbp2	Cltb
Pkp3	Zfp691	Ptbp1	Loxl1
Pnmal2	Asz1	Chchd7	Smc2
Notch3	Spata22	Chchd4	Ccdc124
Slc16a2	Klhdc2	Lmo1	BC088983
Gabarap	Lhfp	Lmo4	Mrpl20
Btbd19	Phf6	Mfsd2a	Mrpl22
Apc2	Ephx1	Ttc3	Myo10
Epas1	Arpc1b	Gm10653	Nmt2
Zfp358	Pax6	Rpl28	Naa16
Rnf165	Gm10136	Nme2	Naa11
Zfp353	Capn2	Pgrmc1	Irf3
Foxg1	Capn1	Zdhhc7	5930416I19Rik
Dhx16	Cyp2b23	Mcm5	Zbtb17
Zfp238	Nsd1	Mcm3	1700007K13Rik
Mthfd1	Mogat2	Col2a1	Gpbp1l1
Katnal1	Dpys	Nup35	Manbal
Alg2	Smarca2	Cnih	Wasl
Fmr1nb	Krt17	Iqcb1	Ap1ar
Ntn1	Krt13	Rcc2	Mxi1
P2ry2	Acsbg1	Dhx9	Ampd2
Hoxc10	Esrrb	Cotl1	Trap1
Tal2	Dusp26	Lrrn3	Nudc
Slc30a2	Dusp27	Cox5b	1200011M11Rik
Utf1	Med14	Msl1	Stxbp1
Msi2	Mctp2	Zfp691	Rrp8
Erbb3	Zfp936	Shd	Rrp9
Erbb4	Chd7	Shh	Psmb4
Hipk2	Tmem229a	Fblim1	Nicn1
B130034C11Rik	Cxcl14	Arpc3	Coro1b
Rgag4	Il23a	Trappc1	Slc25a39
Lix1l	Ankrd1	Wdr12	Slain1
Phyhipl	Zfp36l2	Wdr18	Cdv3
Zmynd11	Lima1	Zfp41	Zc3h11a
Neto2	Cntfr	Zfp42	Ncapd3
Pde5a	Cnih2	Tdrd12	Rrm1
Fam196b	Zap70	Fh1	Inpp5e
Apobec3	Serpinf1	Cnpy4	Nop2
Apobec1	Ptrf	Nes	Cenpt
Hip1	Dnajb4	Egr1	Ruvbl2
6430704M03Rik	Fam65b	Hsbp1	Leo1
Apba1	Alox15	Tspan18	Surf2
Apba2	Sp5	Tspan11	Pex12
Rpap1	Ctgf	Tspan12	Mink1
Gpr50	Srrt	Tspan13	Ppp1cc
Gpr56	Igfbp6	Celsr2	Mettl16
Agtr2	Vim	Celsr1	Nadk
Abcb1b	Sparc	Wbp1	Gls2
Abcb1a	Pfkl	Odz3	Rab28
Dnm3os	Anxa5	Romo1	Zc3h4
Accsl	Anxa7	Apoe	Epn2
Ctnnd2	Il27ra	Pcdh8	Tbc1d10b
Als2cl	Arhgef3	Pknox2	Dag1
Agtr1a	S100a4	Nmral1	Mtap7
Atp6v0c-ps2	Spats2l	Slc3a2	Bcas2
Lypd1	Aoah	Morc1	Tia1
Actl6b	Gm128	Fam3a	Limd2
Tmem8b	Prss38	Sf3b5	Trnt1
Pde8a	Trpa1	2310021P13Rik	Uqcrc1
Nr2e1	Atm	Gpi1	Dnaja3
Nrbp2	Gjb5	Spp1	Gja1
Abcg4	Fsd1l	Cd320	Zfp57
Scn9a	Otx2	Rbx1	2310044H10Rik
Plxna3	Lrrc49	Rpl13a	Mtap7d1
Plxna1	Rspo2	2900097C17Rik	Fem1b
Tmtc2	Ifi35	Zp3	Bend5
Gnaq	Cryab	AU018091	Gdi1
Gnas	Pcdh1	Ptms	Tmco7
Podxl2	Anp32a	Arid1b	Ankrd46
Nphs1as	Palm	Agtrap	Actl6a
Atp1a2	Fst	Gm12657	Zbtb20
Phlpp1	Spna1	Klhl7	Nat9
9030617O03Rik	Nmral1	Elac2	Dnmt1
S100a10	Cdk12	Cdc42se2	Pitpnb
Angpt1	Cldn3	Zfp36l1	Scpep1
Cyp39a1	Cldn7	Ccdc163	Kctd20
Smad7	Serpini1	Malat1	Gpsm1
Dock11	Thy1	ENSMUSG00000068790	Vangl2
Entpd1	Slc3a2	Pou3f3	Rarg
Sarm1	Ceacam1	Ednrb	Kdelc1
Mll5	Loxl3	Fus	Cars2
Dync2h1	Zkscan16	Usp12	Usp28
Phlda3	Islr	Usp16	Xkr5
Phlda2	Pkdcc	L3mbtl2	Fbxw2
Nupr1	Epc1	Ep300	BC033916
Prdx2	Gm364	Nefm	Sod2
Astn2	Gm7325	Ccng2	Mxra7
Astn1	Ms4a10	Fbrs	Pura
Mgat5b	Nuak1	Hnrnpul2	Purg
Dpf3	Phldb2	Ttc26	Aass
D6Mm5e	F2	Ttc27	Fam82a2
Ppp2r2b	Gm11110	Mylpf	5730559C18Rik
Pramel7	Smpdl3a	Mtfp1	Clip1
Pramel1	Gm6792	Zfand5	Sepp1
Egln1	Gsx1	Tmem132a	Dhfr
Grik3	Mep1b	Tmem200a	Ddx25
Grik5	Fez1	Copz2	Pdxdc1
Nbea	Abi3	Nap1l4	1810008A18Rik
Eif2c4	Rragd	Fgf4	Mapk3
Eif2c1	Tspan17	Ogt	Smchd1
Mast1	Pou2f2	Aars	Gse1
Cand2	Maff	Ncam1	Fbxo6
Foxa2	Anpep	Dnmt3l	Angptl4
Gm13476	Tcf7l1	Mfap2	Sec22b
Trp73	Nlrp9b	Dppa2	Gpx4
Nhlh1	Esam	Sh3bgrl	Sike1
4933407C03Rik	Akap1	Rcn2	Klf10
Trib3	Trp53	Igf1r	9030025P20Rik
F3	Ifi202b	Plxnb2	Gfer
Gngt2	G3bp2	Plxnb1	Mtpn
Cartpt	Robo4	Marcksl1	Gemin8
Timp1	Enpp3	Fzd1	Arpc1b
Thrsp	Runx2	Fzd3	Ankrd16
Hck	Crmp1	Pgam1	Zfpl1
Acap1	Des	Sepw1	Edem2
Pfn2	C77370	Lrrc4	Ccdc72
Urb2	Hpcal4	Prtg	Cwc15
Ubash3a	Apoc1	Fjx1	Cdk10
Frem2	Mmd	Sec61g	Alkbh6
Zfp287	Kank2	Mapk8ip3	Alkbh5
Stox2	Col16a1	Rab6b	Map2k2
Liph	Junb	Adam10	Ppdpf
Eras	Zfp445	Mybl2	Nfu1
Nnat	Jarid2	Pank3	Ncs1
Tnrc6b	Emp2	Mta3	Triobp
Rln3	Klhl9	Mum1	Ccdc106
Diras1	Igtp	Eif1b	Zscan5b
Zfp422	Tmem181b-ps	Tpra1	Samd10
Tubb2a	Bdkrb2	Olig2	Slc7a7
Tubb2c	Col7a1	Klhl11	Psmd3
Il6ra	Rrp1b	Klhl17	Napepld
Nat14	Slc5a1	Serping1	Ech1
Gm2016	Zik1	Nudt8	Dok2
Senp8	Nckap1l	Asns	Ddhd2
Senp7	Cd44	Pml	Cdk11b
Senp3	Cd40	Mreg	Ifitm2
B3gnt5	L3mbtl2	Hook3	Polr1c
Prdm14	Ncoa3	Slc28a1	Fmr1
B3gnt7	Mapk12	Tmcc2	Enox1
B3gnt2	Mapk13	Bloc1s1	Enox2
B3gnt3	6330406I15Rik	Erlin2	Dda1
Rpl10l	Pgk1	Efna5	Atg3
Aim2	Men1	Efna2	Atg5
Crtap	Zfp462	Ass1	Klf2
Adap1	Megf10	Crebbp	Parp1
Adap2	Pde7a	Mex3b	Plekha4
AI836003	Ly6c1	Mex3a	Sertad1
Ctnnb1	Amotl2	2310067B10Rik	Cdt1
Aak1	Fam20a	Spon1	Gne
Avpi1	Smarcd3	Repin1	Ostf1
Asap3	Ehbp1l1	Taok1	Slc39a4
LOC100303645	Zmym1	Upp1	Pcnp
Sox2ot	Enox1	C78339	Tk2
Sstr2	Hnrnph3	Zmiz1	Trim11
Arhgap30	Hr	Jup	Hspe1
Tmem123	Copz2	Arvcf	Ulk1
Srpx2	Thap2	Nup62	Rapgef1
Asxl3	Dap	Tuba1a	Slc27a3
2610035D17Rik	Nap1l2	Vezf1	Cnnm3
Tia1	Fgf4	Gpm6b	Ubp1
Kcnmb4	Pdgfrb	Rps4y2	Igsf8
Scrt1	Dennd5b	Hspbap1	Aldh16a1
Scrt2	Pgm2l1	Dbn1	Aspscr1
Cacna2d2	Calcr	Trim33	Cdk5rap1
Cacna2d3	Evl	Trim35	Triml1
BC046404	Ecscr	Aldoa	Med12
Grip1	Impa2	Cox6c	Nans
AU040320	Ehmt1	Znf512b	Snupn
Dnase1l2	Atf7ip2	Pou5f1	Timm13
Atp6v1g2	Tmem33	Cyp26b1	Vamp3
Nars	Ddah2	Unc119	Zfp358
Dync1h1	F11r	Mtch1	Prim2
Lonrf2	F2rl1	Ncan	Abhd14a
Ttll6	Dnmt3a	Lyrm5	Usp47
Gpa33	Ube2dnl	Hmg20a	Tmeff1
1110051M20Rik	Wisp2	Ptprs	Kcnk5
Pygo1	Fkbp14	Dhodh	Kcnk1
Lin28b	Ngfr	Serbp1	Nek2
Tcf3	Oas1a	Akap12	Pqlc2
Bag3	Pgap1	Pbx1	1110065P20Rik
Rif1	Cdh9	Rnf122	Tmem189
Heatr1	Mfap5	Rpl7a	Comtd1
Stk39	Mfap2	Pnrc2	Aup1
Psd4	Cdh6	Nolc1	Def6
Pirt	Col6a5	Rps15a	Mrpl35
Slc1a2	Hormad2	Cklf	Nup85
Slc1a3	Dppa2	Manba	Aldh7a1
2210409E12Rik	Sh3bgrl	Tmem123	Gstp2
Gm949	Rbpj	Tbc1d16	1110034A24Rik
Tet3	AU015836	Igdcc3	Abl1
Gprin1	Anxa3	Igdcc4	Setdb1
Anapc1	Anxa2	Pkm2	Npl
Zfp113	Rcn3	Rtn4	Ipo8
2810474O19Rik	Rcn2	Rtn1	Cndp2
Cadps	Sytl1	Pkp2	Pex11b
Ctxn1	Hnrnpr	Lsm4	Olfm1
Gas1	Acsl4	Lsm7	Tmem2
Phf14	Sgcd	Zmynd11	Sec24b
Zfp397	Fzd7	Tbrg4	2810417H13Rik
Cplx2	Serpinb9b	Son	Dirc2
Oas3	D8Ertd82e	Phlda2	Lsm12
Ppil6	Psmb8	Wdr46	Ddx3x
Camk2n1	Srpx	Grik5	Fbxo21
Clasp2	Pgam1	Foxa1	Mov10
Clasp1	Zfp423	Foxa2	2610524H06Rik
Sgip1	Smoc2	Rhebl1	Dlgap4
Ap3m2	Smoc1	Urb2	Sfrp2
Hmgn3	Vegfa	Mgst1	Fam96a
Hmgn2	Jup	Timp4	Ttc4
Ccnd3	Slc25a31	Timp1	B2m
1190002N15Rik	Cdkn2c	Sox2ot	Unc50
Usp17l5	Tcfeb	Dnase1l2	Mettl9
Mpdz	Klf4	2700081O15Rik	D4Wsu53e
Moxd1	Klf2	Ccnd2	Klhdc10
Tex14	Ascl2	Rad23a	Exoc4
Ralgds	Sema7a	Trim8	Dhx8
Dub1	Rhoj	Trim7	Msl1
D630023F18Rik	Klhdc8a	Mn1	Xbp1
Arrdc4	Fam169b	Sstr2	Smcr8
Slc5a11	Tead2	Spint2	Itpr1
Stra6	2015-09-04	Acat2	Wdr18
Cpn1	Serpinb1a	Jam3	Zfp42
Tll1	Fbxo15	Marcks	Racgap1
Tet1	Ina	Gstm5	Cnpy4
Alg13	Ak5	H1f0	Cnpy3
2900041M22Rik	Tsc22d3	Gnpda1	Wbp5
Zfp868	Tacc2	Gng5	C230052I12Rik
Lrrc4	Crlf1	Gng2	Ccdc55
Oas1g	Lsp1	Wdtc1	Pcdh1
Pcdhb22	Il34	Hmgb3	Cab39
Pcdhb20	Pim1	Sparcl1	Rcor2
Pcdhb21	Plekha1	Cyr61	Comt
1300001I01Rik	Hic1	Irx3	Yaf2
Zfp869	1700025G04Rik	Irx2	Zmynd8
Rhobtb3	Samd9l	Galnt1	Phlpp1
Epha10	Pik3r3	Rpl19	Wdr92
Csda	Btbd17	Pecam1	Zp3
Lphn3	Sqrdl	Sec61b	Csnk1g3
Lphn2	Pnpla6	2015-09-03	Pias3
Mmrn2	Slc39a10	Hs3st3b1	Tmem179b
Tmem44	Slc39a14	Vps8	Slc37a1
Tmem47	Ptger4	R3hcc1	Samm50
Ddx43	Galntl4	Tpm4	Mks1
Mn1	Dnajb13	Zfp664	Usp12
Col5a3	Htra1	Tpmt	Ncoa2
Wnt7a	Zfp866	Polr2e	B4galt5
Ssbp3	Ddx6	Dbi	Stmn1
Ltbp2	Fmn2	Gm14295	Ddx17
Tcl1	Vav3	Rpl36a	Zcchc9
Ecm1	Nop2	Kif21a	Aco2
Arl2bp	Hand2	Agrn	Rheb
Trim2	Asns	Mars	Pnpla8
Srrm3	Etnk1	Pabpc1	Tmem39a
Ppm1e	Celf2	Pabpc4	Nudt5
Ppm1l	Nab2	Rps25	Brox
Ppm1j	Glud1	Rps28	Tob1
Zhx2	Espn	Rps29	2610039C10Rik
Cntn2	Dpp4	Esd	Acadl
Nat8l	Glipr1	Ptprn2	Acad8
Trim7	Tinagl1	Fndc3b	Tuba1c
Tle6	Ddx58	Psmc3	Strada
Trim6	Hoxb8	Ttc9c	Tef
4933432B09Rik	Hoxb9	Hspb1	AI314180
Defb42	Hoxb4	Smarca2	Tial1
Jak2	Efna5	8430410A17Rik	Ptprs
Jak3	4632428N05Rik	Fam117b	Zdhhc12
Fhod3	Emid2	Sox9	Pcsk6
Sncaip	Emid1	Wac	Snora70
Stxbp1	Msi1	Gm1673	Bnip2
Sulf1	Lgals3bp	Ndufb4	Ubqln1
5330434G04Rik	Ifi204	Ndufb3	Pacsin2
Fat3	Zfp568	Ndufb2	Tfam
Grm2	Ano10	Ptma	Notum
Fat4	Prx	Sbno2	Oxa1l
Setd7	Sdpr	Gdpd1	Ergic1
Tspan3	Mycl1	Ccl25	Lsm2
Tspan6	Jmjd1c	Rbmx	Txnrd3
Tspan7	Ghr	Bccip	Acot1
Zfhx4	Zfp821	Zfp386	Ppil2
Zfhx3	Aif1l	Capns1	Ccnd3
R3hdml	Ccdc109b	Rps21	Scarb2
Bcl9	Eif4a2	Sirpa	Trim8
Bcl6	Lasp1	Tars	Ttc19
Hes5	Taok2	Sri	Bmpr1a
Bcl3	Tnfrsf8	Srm	Gng3
Bcl2	Cdh18	Srr	Hmgb2
Xist	Aldh1a3	Itgb7	Slc6a6
Ccdc113	Sdcbp	Pigp	Ap1b1
Lamc1	Upp1	Nr0b1	Ncbp1
Tub	Pelp1	Sohlh2	Zfp661
Nid2	Serpine1	Foxl2	Polr2a
Nid1	Trim25	Hmga1-rs1	Perp
Rbm47	H2afy2	Ncl	H2-M5
Nqo1	Casp12	Lefty2	Arap1
Zfp622	2610301G19Rik	Prom1	Kif5b
4933406J08Rik	Gzme	Brsk2	Asnsd1
Plcl2	2610528A11Rik	Brsk1	Lefty2
Sall4	Kif20a	Notch1	Ucp2
Sall3	Fas	Nxt1	Pafah2
Nova2	Tagln	Zfp282	Mapkap1
Zscan4b	Gm19784	Pdap1	Chd7
Zscan4a	Maged2	Spsb4	Ppp6r3
Zscan4f	Kdm2b	Phf11	Ccnc
Zscan4d	Ror1	Cep152	Arhgef1
Zscan4e	Cd80	Fstl1	Nutf2
Hs3st3a1	Ptn	Fgfbp3	Kti12
Tppp3	Gtse1	Cdca7	Zscan18
Mrpl17	Fcgr2b	Dppa5a	Eif2b4
Calhm2	Eya2	Atp5k	Ptpn2
Ier2	Fhl2	Atp5l	Tapbp
Dtna	Itih2	Atp5b	Nubp1
Ache	Rxrg	Atp5e	Ptpn6
Gstp2	Calml4	Atp5d	Gpn3
Trap1a	Bmp4	Ftsj3	Gtf3c4
Dbx1	Fcgrt	6820431F20Rik	Syce2
Adcyap1	2810030E01Rik	Calm1	Usf2
Stag3	Chst2	E130308A19Rik	Usf1
Abr	Plekhg2	Trio	Wrnip1
Mitf	Hspbap1	Lhfp	Trp53
Hgf	Shank2	Meis3	Nprl3
Snx5	Syt7	U2af2	Mdk
Cd55	2015-09-01	BC030867	Apaf1
Ahnak	6720401G13Rik	Plin3	Cdh1
Arhgef40	Zfp711	Chd3	Hnrnpk
Mmp15	Mllt6	Nob1	Nat15
Mmp16	Zswim5	Adh5	Ndufa9
Mmp13	H19	Ndufa13	Fam134a
Mmp19	2610008E11Rik	Higd2a	Dgcr2
8430427H17Rik	Sorbs2	Zfp64	Fbxo34
Gpsm1	Lingo1	D0H4S114	Aip
AU022751	Tbx3	Fam123a	Cep55
Itga11	Inhba	Ung	Tex264
Slc29a1	Inhbb	Zscan18	Eif3g
Sez6	Il17b	Zscan10	Lasp1
Twist2	Runx1t1	Prkra	Steap3
Jam3	AI314180	Utp18	Impdh1
Top2b	Ralgps2	Rsl24d1	Impdh2
Apcdd1	Fndc3c1	Max	Mfsd10
Vangl2	Sorcs1	Atp5j2	Txndc12
Bhlhe22	Mcl1	Bid	Zswim3
Bhlhe23	Gria4	Zeb1	Imp4
Kalrn	Gm5506	Nup93	Lin54
Mael	Tcof1	Dll1	Epas1
Marcks	Nrp1	Tmed4	Cul1
Rest	Tppp	Ost4	Pop1
Pwp2	Bcas1	D1Ertd622e	Eif4g1
Tnip1	Hist3h2ba	Trp53	Wdr24
Mmp23	Setx	G3bp1	Prdx4
Pnoc	Tnfrsf12a	Tab2	Kif18b
Rassf2	Cyp2s1	Spcs2	Brix1
Gstm5	Lypd6	Gtf2h4	Plekhm1
Gstm7	Rbmxl2	Sfxn5	Rnf141
Crxos1	Fgr	Mkrn1	2810407C02Rik
Myt1	Zkscan3	Cox7a2	Atf4
Tcfcp2l1	Slc4a11	Nsf	Phyh
H1f0	Pou5f1	Zfand3	Blm
St6galnac5	C430002E04Rik	Tex10	Psen1
Rara	Hdac9	Mdk	Timm50
Fbn2	Gmpr	Peg12	Anapc1
Rarg	Clcn3	Evl	Mir546
Wnt5b	Ikzf2	Creb1	Pex6
Gm5424	Fgf17	Impa2	Slc5a11
H1fx	Fgf15	Slc25a19	Lphn1
Pcdh9	Prss42	Slc25a18	Idh3b
Atp5g1	Mbp	Grcc10	Ccdc117
Cntln	Phc2	Cdh2	Prrg2
Maml3	9830001H06Rik	Cdh4	Apoo-ps
Bmpr1a	Gcnt2	Tgif1	Sh3bgrl2
Bmpr1b	Mtus1	Fam181a	Zcchc7
Rcbtb2	Extl1	0610011F06Rik	Lpar1
Nxph4	Ank2	Fgd4	Kif3a
Qk	Itgal	Mrps21	Cpne8
5430435G22Rik	Whsc1	Ndufa4	Fbxo18
Serp2	Itga5	Ndufa2	Ppp1r12c
Zfp296	Nsg1	9530068E07Rik	Scamp4
Rian	Hnf1a	Cdh20	Ldb1
Mif4gd	Ltbp4	Cdh22	Cbfb
Col22a1	Ltbp3	Bsg	1110012J17Rik
1700012A16Rik	4930486L24Rik	Crlf3	Pim2
Tubb4	Hbegf	Tmsb4x	Epb4.1
Ap3b2	Krt42	Phf21b	Lrp3
Tubb3	Ebf1	Ddx39	Cuta
Tbx15	Tshz2	Adrm1	Zkscan17
Tbx18	Cacna1g	Psph	Actc1
9330159F19Rik	Nfia	Pigm	Cd97
Irak2	Ncan	Miat	Pycr1
Irak3	Cyp2j13	Hspa9	Xylt2
4930429F24Rik	Wdtc1	Rnaseh2c	Zfp143
Smarca1	Golim4	Syncrip	Bbc3
Nup62cl	4930461G14Rik	Sepn1	Fam129b
Gng2	Dlc1	Snrpf	Mat2b
Tspyl4	Rem2	Snrpg	Wasf1
Tspyl5	Pkia	Snrpe	F630043A04Rik
Srrm4	Dub1a	Hoxb2	Pdia5
Tceal3	Hk1	Eif3l	Capn5
Dip2b	Grhl3	Eif3d	Ywhaq
Tceal5	1190005I06Rik	Eif3g	Rinl
Ly6a	Insc	Nln	Xrcc6
Ppan	Insr	Dedd2	Nipsnap1
Papolb	Ivns1abp	Nhp2	Paip2
Zfp608	Bcl2l14	Steap1	Tor1a
Zfp600	Tm4sf1	Impdh1	Tor1b
Prkar1a	Tm4sf5	Impdh2	Mpnd
5430417L22Rik	Id2	Npc2	Myo1f
Nfic	Csn3	Fabp5	Nmt1
Usp29	Ids	Atp6ap1	Akt2
Usp26	Gm13119	Smad3	Naa10
4931428F04Rik	Sncg	Arnt2	Fubp3
Ly6k	Gsta3	Mprip	Ccno
Ednrb	Tbx2	Kbtbd11	Fig4
Fam59b	Manea	2310061I04Rik	Rrp1b
Nkain4	Sncb	Ptn	Znhit6
Hmgb3	Hist2h3c1	Wls	Top1
Fam84b	S100a11	Imp4	Polr3k
Sparcl1	Ptprs	Pcolce	Kctd17
Adamts10	Ptprm	Epas1	Fpgs
Adamts14	Pphln1	Cul1	Crb3
Nrcam	Six4	Sulf2	2610318N02Rik
Tox	Lrrc15	Eif5a	Pgpep1
Nfix	Abca2	Abca2	Slc4a5
Calcoco2	Abca1	Etv5	Dcbld1
Cd34	Rfx3	Etv4	Cep57l1
Clec2d	Camsap1l1	Etv6	Hormad2
Mta3	Etv2	Sh3bp5	Gltscr2
Trf	Etv5	Rab8a	1700037H04Rik
Slc6a1	Etv4	Dppa4	Ubl3
Plscr3	Eif4g3	Camta1	Srsf6
Slc6a5	Prg4	Mmgt1	Rrm2
Arx	Gm8994	Ddr1	Tcea3
Prkd3	Bspry	Grwd1	Dctpp1
Lrtm1	Usp44	Elavl4	Inpp5d
Arc	Herc1	Elavl3	Slc9a1
Nphs1	Sort1	Myc	Uimc1
Myst2	Zbed4	Pclo	Ddx58
Myst3	Apod	2810407C02Rik	Pex19
Myst4	Vat1l	Anapc16	Pex14
Fezf1	Pbx1	4930578N16Rik	2310003C23Rik
Fezf2	Dock6	Neo1	Jmjd1c
Ncald	Dock7	Capg	Mettl13
Arid2	Asb13	Dpy30	Aktip
Rem1	Ubr3	Slc12a7	Scamp5
Arl4c	Phlda1	Grb7	Mllt6
Gm1564	Zfp319	Shc2	Ppme1
Gm1568	Rnf125	Dhx16	Gmpr
Irx5	Rnf122	Mthfd1	Chmp5
Irx1	Il2rg	Nnat	9530082P21Rik
Irx3	Polr3gl	Gnas	Secisbp2
Irx2	Nup210	Tgoln1	Grhl2
D930048N14Rik	Kcnj3	Pfn1	Lrrc14
Mageb16	Piwil4	Pfn2	Basp1
Map3k13	A730011L01Rik	Zfp422	Grpel2
Galnt6	Dusp18	Rpl10a	Zfp335
Galnt7	Myh10	Rpl10l	Suz12
Plxnb1	Myh13	Arf4	A830007P12Rik
Ripk3	Pitx2	Nars	Dnajc25
Shisa5	Pfkfb3	Slc1a2	Mtmr2
Shisa6	Cadm3	Slc2a3	Zfp646
Hpdl	Srcin1	Ube2r2	Gm10406
Kif3c	Cadm1	Pex6	Dhx35
Kif3a	2610109H07Rik	Rps7	Acap3
Thsd7a	Pdlim1	Rps5	Edc3
G730013B05Rik	Tktl1	Rps3	Nudt21
Dohh	Bzrap1	Rps2	Pdcl
Kcnh4	Ddr2	Rps9	4930579G24Rik
Cpne9	Ddr1	Wnt7b	Sall2
Prdm12	Cdk2ap1	Hes5	9430015G10Rik
Kcnh3	Pdk1	Hes6	Ppp2r5e
Pecam1	Pdk4	Nid2	1110004E09Rik
Cyth1	Zfp521	Trap1a	Jmjd8
2015-09-03	Triml1	Arglu1	Eef1b2
Sgce	Meis3	Slc29a1	Fgfr1
Tecr	Meis2	Top2b	Gnb2
Col1a2	Ckb	Uba2	Ddx21
Col1a1	Slc45a1	Gm5424	Sirt7
Tmem173	Ndn	Atp5g1	Mapk6
Ipo9	Manba	Dvl2	Nde1
Ceacam16	Mamdc2	Dvl3	Dot1l
Prmt8	Gja1	1110051M20Rik	Arhgef17
Prmt2	Sgms2	Zfp296	Mfge8
Scg5	Sgms1	Bckdha	Morc2a
Scg3	Rhox13	4931414P19Rik	Atp13a1
Sik1	Rhox10	F11r	Ccrn4l
C230081A13Rik	Tcea3	Ntn1	Gpd1l
Mapk8ip1	Chrdl1	Nrp1	2810432D09Rik
C1qtnf3	Kdr	Cpne8	Nradd
Pak1	Aire	Rbm33	Rpl7l1
Pak3	Airn	Eci2	Timm17b
2700081O15Rik	C1s	Fbxo15	Supt6h
Elf3	Ahrr	Gm15427	Golph3
H3f3a	Nt5dc2	Snx32	Bcat1
3110035E14Rik	Ubqln2	Cdh11	Zfp930
Insm1	Spna2	Wsb1	Brms1l
Bche	Dnajc9	Bmi1	Trp53i11
Hs3st3b1	Dnajc6	Paqr4	Trp53i13
Amhr2	Masp1	Cbfb	Lima1
Jph3	Jakmip2	Nhlh2	Esrp1
Icam1	Gm5039	Wscd1	Sesn3
Fmn1	Ereg	Cox6b1	Dido1
Tpm4	Zfp334	Ift80	Cdc73
Mmp3	Rnf146	Shmt2	2900011O08Rik
Rhox1	Slco3a1	Shmt1	Ears2
Plch1	Chmp4c	Pim3	Ube2q1
Susd2	1810041L15Rik	Gpr98	Kri1
1700030L20Rik	Ptchd2	N4bp3	Gars
Snx32	Tfpi	Epb4.9	Cabin1
Cdh10	Tbc1d16	Epb4.1	Fam195b
Cdh13	Dlg3	Ntpcr	Kifc3
Acly	Dlg4	Mki67ip	Akap8l
Sod3	Ralgapa1	Tcf12	Slc7a3
Pcdh8	1500015O10Rik	Rps6	Tmem208
Pou2f3	Igdcc3	Fads1	Deb1
Kirrel3	Prox1	Fads2	Lypla1
Tmem51	Mybbp1a	Iqgap2	Manf
Dcdc2c	Spint1	Whrn	Ppp2r2d
Polr2l	Tcfap2a	2310033P09Rik	Golm1
Dyrk1b	Tgm3	Gm16039	Armcx2
Atp11c	Chchd10	Efnb3	Klf9
Thra	Etf1	Crabp2	Tceal8
Perp	Capg	Fam115a	Parp2
Fbxo44	Gm13154	Mcart1	Mpp1
Fbxo41	Gm13152	Dmrt1	Plekha8
Ccnjl	Cap2	Reep3	Zscan21
Lix1	Mtss1l	Vtn	Ap3s1
Gm5124	2410088K16Rik	Pdcd10	Eif5
Accn2	Cend1	Pdcd11	Dpp7
Accn4	9330133O14Rik	Taf5l	Morc3
Rasl10b	Prom2	Ilkap	Ints12
Ptges	Fam176b	Cd97	Pias2
Zdbf2	Stx1b	Tdh	Rabggtb
Slc15a1	Bex2	BC068157	Echs1
Ss18l1	Bex1	Gm6548	Uap1
Gas6	Usp47	Itpk1	Mtfr1
Ldb2	Zc3h12a	Epha2	Rbmxl2
Ldb3	Polq	Trim28	Fcf1
Bmi1	Gpnmb	Trim27	1500001M20Rik
Igfbpl1	Plekho1	Thnsl2	Rpl14
Procr	Mreg	Pex26	Prps1l3
Rasal1	Prr19	Uqcrh	Bspry
Hnrpdl	Shc2	Uqcrb	Anxa11
Zfp672	Med12l	Ubap2	Blcap
1700011F14Rik	Derl3	Zfhx2	Cdc42ep3
Myh3	Fry	L1td1	Sptlc1
Myh9	Notch3	Zbed3	Chchd10
Trp53bp1	Slc16a2	Tacr1	Ska1
Gm14124	Gabarap	Gtf2f1	Polb
Kif1a	Zfp358	Sufu	Sac3d1
Kif1b	Zfp353	Cct7	Mcm7
Prdm8	Dhx16	Atn1	Plod3
Tmpo	Zfp238	Srgap3	Prdx2
Rgs2	Fibin	Ftl1	Sdad1
Rgs3	Katnal1	Twist1	Ccdc23
Rgs8	Tal2	Cd9	Mapre1
Rgs9	Slc30a2	Vopp1	Col18a1
Dgcr2	Utf1	Eml1	Tet1
Psma8	Erbb3	Rnf130	Gsto1
Nova1	Zmynd11	Klhdc2	Ddx43
C1ql1	Pde5a	Mgp	Utp11l
Zdhhc17	H2-Q6	Fam173a	Set
C1ql3	Apobec3	Capn2	Sumo3
Piwil2	Hip1	Serf1	Tmem55b
Lgals9	Apba2	Serf2	Trmt61a
Fosl1	Rpap1	Srpr	Plscr3
Fosl2	Agtr2	Rpp25	Serpine2
Lgals3	Car2	Esrrb	Prrc1
Lgals1	Car4	Bmyc	Snx2
Tcp11l1	Dnm3os	Lrrc20	Snx9
Gfpt2	Greb1l	Lrrc28	Sun1
Twf2	Accsl	Xrcc5	Zbtb8a
Slc25a23	Ctnnd2	Ssr2	Pipox
Slc25a27	Agtr1a	Cox11	Ctsz
Slc25a24	Epb4.1l1	Pfkp	Bri3
Eya4	Pde8a	Msh6	Spr
Eya1	Meg3	Mapkapk2	Zwilch
St6gal2	Nrbp2	Anxa6	Rac3
Lmo4	Plxna3	Gramd1a	Plekhf2
Nr5a2	Plxna1	Paip1	Kdelr2
Gpr133	Nphs1as	Tmem98	Emb
Sema5b	Atp1a2	Gjb3	Wdr20a
Mtap7d1	Phlpp1	2410004A20Rik	Rcc1
Kif21b	9030617O03Rik	Tox2	Rcc2
Smarca4	S100a10	Pik3c3	Acat1
Nacad	Gabbr1	Fam171a1	Fblim1
Cmklr1	Dock11	Eif4ebp1	1700029P11Rik
Npas3	Sarm1	Pcdhb17	Fam125a
Il17rc	Mll5	Cxadr	Zfyve27
Mecom	Dync2h1	Ube2l6	Golph3l
Olfm2	Prdx2	Ccdc124	Tdrd12
Olfm1	Astn1	Ssbp2	Scmh1
Rmnd5b	Abi3bp	Fez1	Slc3a2
Zc3h12c	Pramel7	Ppan	Morc1
Nr4a1	Pramel1	Ppa1	Endog
B3galt1	Mcf2	Nle1	Spp1
Acacb	Grik3	Slit2	Gnai2
Wnk2	Grik5	Slit1	Tmem54
Erbb2ip	Nbea	Pafah1b2	3110040N11Rik
Mpped1	Eif2c1	Sos2	Ncoa3
Pcbp4	Cand2	2015-03-06	Trip10
Tcf4	Urb2	Zbtb10	Eif2ak4
Sh3tc1	Kcnk6	Vim	Plec
Zfp641	Ubash3a	1810043G02Rik	Dppa2
Pum2	Stox2	Hmga2	Dppa3
Agrn	Liph	1700007K13Rik	Marcksl1
Gxylt2	Zfp422	Pogk	Tjap1
Lhx1	Tubb2c	Top1	Pgam5
Lhx2	Gm2016	Zfp617	Prtg
Lhx5	Senp7	Twsg1	Ewsr1
Lhx9	Senp3	Ctbp2	Adam19
Mib1	B3gnt5	Dpysl4	Mybl2
Nhlh2	Prdm14	Dpysl5	Klhl13
C530008M17Rik	B3gnt2	Dpysl2	Cxxc5
Man2a2	Rpl10l	Dpysl3	Mreg
Sema6d	Aim2	Fpgs	Slc28a1
Zfp503	Pqlc1	Trap1	Larp1
Mcpt8	Crtap	Rpl37a	Adnp2
Snph	Avpi1	Cd24a	Zmiz1
Serpinb9	Asap3	Kif20a	Acads
Spnb4	LOC100303645	Nudc	Elof1
Nptx2	Arhgap30	Fkbp11	Rps4y2
Tnc	Tmem123	Pcolce2	Gca
Tmem2	Srpx2	Txn2	1810031K17Rik
Nos3	Tia1	Nt5m	Psmd11
4930548H24Rik	Kcnmb4	Ppif	Brf1
Arhgdib	Grip1	Ppia	Mobkl3
Lat	AU040320	Ubl5	Ndrg3
Hhipl1	Ttll6	Zadh2	Mbip
Wscd1	Gpa33	Prex1	Akap12
Atp6v0e2	Lin28b	Hist1h2af	Tsfm
2610017I09Rik	Lin28a	Slc25a39	Cwc22
Grm4	Tcf7	Utf1	Pnldc1
H2-M5	Bag3	Rgma	Urb2
Ptprn2	Slc16a1	Tead3	Stx3
Arap1	Slc16a3	Tead2	Trim6
Syne2	Psd4	2810030E01Rik	Fanci
Plxna2	Pirt	Tcea3	Cstf3
Stk31	Slc1a2	Inpp5d	Tlcd1
Stk33	Slc1a3	Ran	Xpo5
Stk36	2210409E12Rik	Eny2	Tacc2
Shmt1	Col18a1	Prmt5	R3hcc1
Pim3	Tet3	Cobl	Polr2g
Ntm	Gprin1	Vash1	Nvl
Gpr98	Anapc1	Fam136a	Bcl6b
Fgfr4	Slc2a1	Nop2	Ell2
Fgfr2	Phf14	Cenpt	Hspb1
Fgfr3	Ddc	Ruvbl2	Rrn3
Fgfr1	Foxc2	Flrt3	Phpt1
Mvp	Foxc1	Exosc5	Dgcr14
Ccdc80	Cplx2	Fkrp	Mllt10
Osmr	Ppil6	Gls2	Tomm5
Pde4a	Clasp1	Gm5523	Enpp3
Epb4.9	Hmgn2	Hprt	Itfg2
Clip3	Ccnd3	H2afy2	Mgrn1
Clip2	Usp17l5	Gm6682	Lap3
Chrnb2	Mpdz	Igsf10	Piga
Ifi27l1	Moxd1	Rnd3	Pigl
C1qbp	Tex14	Tagln2	Dppa5a
Arhgap23	Dub1	Tagln3	E2f1
Arhgap21	Itga3	Sc4mol	U2af1
2410141K09Rik	Stra6		BC030867
2810417H13Rik	Cpn1		Dusp27
Hspb1	Tll1		5730590G19Rik
Adam23	Tet1		Ptcd2
Sox15	Alg13		Fn1
2610005L07Rik	Lrrc4		Nhedc1
Fam25c	Oas1g		Ldhb
Ddx21	Grb10		Pcf11
Glyr1	1810011O10Rik		Ccna2
D3Ertd751e	Cav2		Shoc2
Syn3	Cav1		Dnajc30
Zscan21	Lphn2		Bid
Adrb3	Mmrn2		Ylpm1
Apbb1ip	Tmem47		Snora3
B4galnt3	Ddx43		Tmed2
Trim46	Col5a3		Actn4
Trim47	Ssbp3		Ivd
Trim44	Ltbp2		Ppp1r8
Fbll1	Tcl1		Ermp1
Vstm2b	Arl2bp		Spcs2
Rnf144a	Trim2		Mkrn2
Zbtb8a	Ppm1e		Slc25a19
Ptprv	Ppm1l		Slc25a15
Cmtm8	Ppm1j		Fam110a
5031439G07Rik	Nat8l		0610011F06Rik
Eng	Trim7		Snd1
Aspn	Tle6		Slc39a10
Cpsf4l	Trim6		Rnaseh2c
Ptprf	Jak3		Lrrfip2
Atp8a2	Sncaip		Glud1
Atp8a1	Dnmt1		Commd3
Tcf15	Sulf1		Haus1
Ptprd	5330434G04Rik		Dapk1
Tcf12	Fat3		Mtmr10
Lrp3	Fat1		Fabp5
Nono	Grm2		Rnps1
Gatsl3	Setd7		Txndc15
Fxyd5	Tspan3		Tex9
Drp2	Tspan6		Fuca1
Sox11	Tspan7		Fuca2
Sox12	R3hdml		Hiat1
Sox13	Bcl9		Terf2ip
Hspb8	Hmha1		Cul2
Mapt	Bcl6		Snrpb2
Lrp4	Bcl3		Pdcl3
Lrp8	Bcl2		Sort1
Acp6	Xist		Zbtb45
Leng8	Lamc1		2610101N10Rik
Klhl23	Tub		D1Bwg0212e
Klhl29	Nid2		Cnot10
Fam53b	Nid1		Grb7
Hmox1	Nrsn2		Spast
Add2	Nqo1		Psen2
Xaf1	Zfp622		Otud6b
Fam168b	4933406J08Rik		Cul4a
Adamtsl4	Plcl2		Gnas
Mllt11	Sall4		Coq4
Fads1	Zscan4b		Zfp428
Fads2	Zscan4a		D2hgdh
Fmod	Zscan4f		Sar1b
Cd79b	Zscan4d		Anapc5
Mecp2	Zscan4e		Pex5
Iqgap2	Mrpl17		Ccdc115
Inpp4a	Calhm2		Sap25
Chrna9	Gstp2		Zfp296
Lck	Trap1a		Gaa
Clcn4-2	Stag3		Myst4
Sox3	Mitf		F11r
Sox6	Hgf		Ntn1
EU599041	Snx5		Rbm34
Sox5	Cd55		Fbxo15
Csdc2	Ahnak		H3f3b
Padi3	Mmp15		Mlst8
6230409E13Rik	Mmp16		Gcdh
Myl4	Mmp13		A830080D01Rik
Gal3st4	Mmp19		Ptpla
Tomm40	Gpsm1		N4bp3
Klk1	Twist2		Tmem38b
St14	Jam2		Eif2s3y
Adamts7	Jam3		Oxr1
Adamts6	Top2b		1200011I18Rik
Adamts3	Vangl2		Urgcp
Kif5a	Rest		Echdc2
Kif5c	Zfp36l3		Limk2
Hist1h2bc	Rassf2		Slc25a5
D1Pas1	Tcfcp2l1		Tdh
Megf9	Rara		Nfe2l2
Mobkl2c	Fbn2		Acadsb
Adad2	Wnt5b		Cd9
Megf6	Gm5424		Pgls
Ptpn7	Psme2		Phf3
Ptpn6	Aadat		Esrrb
Ptpn5	Atp5g1		Folr1
Cuedc1	Maml3		Dusp28
Gm16039	Bmpr1a		Pusl1
Hecw1	Rcbtb2		Ssr3
2510009E07Rik	Qk		Msh6
Gm1673	5430435G22Rik		Fam63a
Adamtsl5	Uchl1		Gadd45gip1
Vezf1	Zfp296		Ppan
Kcnn1	Rian		Tmod3
Ctsb	Tubb4		Eif4enif1
Ctsd	Tbx18		Myo19
Kidins220	Irak2		Vim
Gpr173	Irak3		Als2cr4
Hoxd13	Smarca1		Ctbp2
Adam19	Nup62cl		Aggf1
Hoxc6	Gpd2		Cd24a
Fbln2	Dip2b		6530401N04Rik
Dner	Tceal5		Nt5m
Fbln5	Ppan		Utf1
Trim67	Papolb		Ldlrad3
Neil3	Zfp608		Pdcd6ip
Hey1	Zfp600		Tead2
Smarcc2	Nfic		Nsun2
Gna15	Usp28		Tpd52l1
Cdsn	Usp26		Surf1
Cdkn1c	Hmgb3		Triap1
Rhobtb1	Fam84b		Lrrc47
Txnip	Adamts15		Bcs1l
Scai	Adamts14		Dcaf13
Klc1	Ttc9b		Mllt4
Nol6	Nrcam		2510012J08Rik
Fnbp1l	Dctd		Lmna
Efnb2	Calcoco2		Rpl39
Efnb3	Mta3		Pebp1
Efnb1	Calb2		Hdac7
Sh3bp2	Igsf1		H2afy
Serbp1	Filip1l		H2afj
Gdpd2	Arc		Med25
Hspa1a	Nphs1		Tbc1d7
Gdpd1	Myst4		Cacna1g
Gdpd5	Stmn2		Cnot2
Trim9	Lpar1		Cnot6
Crabp1	Lpar4		Cldn3
Crabp2	Arid2		Grhl3
Ick	Ccrl1		Gsta4
Taf7l	Col4a2		Stard7
E2f6	Irx5		Dock7
Aff2	D930048N14Rik		Hsd17b12
Th	Mageb16		Cdk2ap1
Nxph1	Galnt6		Adi1
Gm13242	Galnt7		Ring1
Smtnl1	Galnt3		Bop1
Dtx4	Plxnb1		2310004I24Rik
Rasgef1b	Lims2		Chmp4c
Dtx3	Shisa6		Mrpl1
Smchd1	G730013B05Rik		Kdm6a
Cyb5r1	Dohh		Kdm6b
Rapgef3	Prdm16		Cry1
Adck3	Cpne5		Zmat5
Mcam	Pecam1		Pom121
Sp8	2015-09-03		Mlf1ip
Fam115a	Col1a1		Zfp238
Nog	Tmem173		Guk1
Zfp579	Ipo9		Mtmr7
Nov	Scg5		Car2
Clca1	Sik1		Fgfr1op2
Tbr1	Mapk8ip1		Ccdc46
Rbmx	C1qtnf3		Mbp
Spn	Tns1		Apeh
Gprc5a	Cabp1		Dhx34
Mycbp2	Icam1		Cops2
Dennd2c	Mmp3		Eras
Pmm1	Rhox1		Cald1
1700001L05Rik	Plch1		Avpi1
Spp1	Susd2		D10Jhu81e
Chst15	1700030L20Rik		Nol11
Bach2	Cdh10		Nol12
Tln1	Cdh13		Hmgn2
Zfp386	Sod3		Hadh
Hap1	Pcdh8		Tbcd
Bnc2	Nkx1-2		Tmem40
Slc47a2	Kirrel2		Arl2bp
Lrrc8b	Kirrel3		Wdr89
Zfp819	Dcdc2c		Zfp628
Nr2f1	Mxra8		Hs1bp3
Fbxo2	Atp11c		Sall4
Fbxo6	Thra		Sall1
Pla2g5	Fbxo41		Rdm1
Rab3c	Lix1		Cyfip1
Rab3a	Gm5124		Gpsm2
Cbln2	Rasl10b		Csk
Cbln1	Ptges		Qk
6330407J23Rik	Zdbf2		Sqstm1
Osbpl6	9030425E11Rik		Capza2
Sox8	Pappa		Sod1
Sox9	Rasal1		Eri1
Spock1	Zfp672		Hnrnpa0
Spock2	Gm14124		Tmed10
Mthfd2l	Kif1a		Kif1b
Slc22a18	Kif1b		Rbm18
Slc22a17	Tmpo		Thoc7
Mfhas1	Rgs2		Tnip1
Tnfaip2	Dgcr2		Fgfr3
Sox1	Psma8		Ddx27
Sox4	Piwil2		Birc5
Car10	Lgals9		Ctu2
Car14	Fosl1		Trim47
Aldh3a1	Lgals3		Lias
Enpp4	Tcp11l1		Gatsl3
Enpp5	Tcp11l2		Sox11
Enpp1	Twf2		Acp6
Mcart6	Slc25a24		Add3
4930588N13Rik	Eya1		Nmnat1
Pja2	Lmo4		Hinfp
Elfn1	Nr5a2		Atg2a
Zbtb33	Sema5b		S1pr2
Zcchc12	Kif21b		Ptges3
Zbtb32	Smarca4		Ebpl
Zcchc18	Cmklr1		Dtx2
2610305D13Rik	Nr6a1		Pmm1
Hoxa4	Mecom		Pnp
Hoxa3	Olfm1		Rbpms
Hoxa2	Rmnd5b		Dusp9
Reep1	Zc3h12c		5430437P03Rik
Nanog	Acaca		Llgl2
Pdgfa	B3galt1		Fabp7
Vtn	Acacb		Suclg2
Bin1	Wnk2		Nup54
Gm10324	Wnk1		Gpx1
Pacs2	Erbb2ip		Cog2
Tril	Mpped1		Tfg
Mylk	Msx2		Ezr
Ccl27a	Sh3tc1		Fadd
Agap1	Zfp641		Gramd3
Agap2	Lhx2		Gemin5
Htatip2	Lhx5		Msra
Dusp9	Mib1		Meaf6
Dusp8	Stat3		4930500J02Rik
Mfge8	Sema6a		Foxh1
Syt11	Mcpt8		Jarid2
Ccne1	Snph		Trabd
Dlgap4	Spnb4		Ankzf1
Itfg1	Adk		Peli1
Snca	1700096K18Rik		Bub3
Actb	Tnc		Zgpat
Peg10	Rps24		Hn1
Mid1	4930548H24Rik		Ankrd13b
Psd	Wscd1		Tomm70a
Hspa12a	Wscd2		Shfm1
Fam57b	Atp6v0e2		Chek2
Auts2	H2-M5		Cbx7
Lamc2	Arap3		Cbx3
Fth1	Syne2		Sigirr
Cacng4	Stk31		Utp14a
Cd97	Shmt1		Tsen15
Angptl4	Pim2		Anp32b
Lyar	Fgfr4		Cdk16
Tdh	Krt8		Hagh
Atcay	Osmr		Th1l
Eid1	Pde4b		Taf2
Ly6e	Epb4.9		Med9
Fhdc1	Clip3		Psd3
Ly6h	Clip2		Prorsd1
Srr	Arhgap23		Atat1
Rasgrp2	Hspb1		Arid3b
Fam131a	Adam23		Gm6792
Fam131b	Sox15		Gm6793
Fam131c	Fam25c		Rhoa
Spire1	B4galnt3		Tcf7l2
BC068157	Trim44		Kifc2
Gpr137c	Nfat5		Epcam
Lox	Vstm2b		Nxph4
Zfp36	Rnf144a		Begain
Sfrp2	Zbtb8a		Krtcap2
Sfrp1	Inadl		Ifrd2
Sez6l	Ptprv		2310003H01Rik
Nrxn3	Cmtm8		Prpsap1
Nrxn2	Carm1		Naa35
Nrxn1	5031439G07Rik		Kif23
Anks6	Aspg		Sult4a1
Znrf1	Aspm		Fam20c
Glrb	Aspn		5930434B04Rik
Irgq	Cpsf4l		Rrp36
Atxn1l	Ptprf		Nr2f2
Trim13	Atp8a2		Tst
St18	Tcf15		Gm4535
Sall2	Tcf12		Eif2s2
Ptpn13	Fndc3b		Ifitm3
Itgb4	Lrp3		Ifitm1
Itgb7	Ticam2		Scd2
Itgb8	Fxyd5		Man1a2
Pigp	Sox11		Lyar
Pnma5	Lrp2		Celf2
Ptgs1	Lrp4		Aes
Tmx4	Lrp8		Sidt2
Smc1b	Acp6		Heatr7a
Anxa1	Klhl23		Cd59a
Mlc1	Hmox1		Rab4b
Dock3	Fam168b		Armcx3
Llgl2	Fads1		Klhl36
Llgl1	Iqgap2		Emg1
Neurog2	Chrna9		Erh
Neurog1	Clcn4-2		Mysm1
B630019K06Rik	EU599041		Rbm45
Rbfox3	Ssbp4		Flot1
Nr0b1	6230409E13Rik		Tuba3a
Rai2	Csgalnact1		Mif
Mamld1	Tomm40		Pitrm1
Kdelr3	Klk1		Mycn
Gm1631	St14		Mfn1
Rab11fip3	Adamts7		2210021J22Rik
Lrig1	Adamts1		Trim13
Slitrk5	Adamts3		Ctps
Rab39b	Hist1h2bc		2410007B07Rik
Slitrk1	D1Pas1		B3gntl1
Sohlh2	Mobkl2c		Rnf5
Plau	Megf6		Nsg1
Ptbp2	Ptpn7		Atp1a1
Ptbp1	Vezf1		Pgm2
BC018242	Ctsb		Herc2
Anxa6	Kidins220		6030458C11Rik
Epha5	Gpr173		Rbfa
Epha4	Adam19		Plp2
Epha3	Urgcp		Pspc1
Epha2	Gabra3		Ints1
Tmem45a	Kat2b		9430023L20Rik
Nhp2	Fbln2		Mrps2
BC096441	Socs2		Nanp
Trim28	Neil3		Timm10
St8sia4	Hey1		Prr13
St8sia3	Smarcc2		Gm10664
Mfsd2a	Gna15		Aldh9a1
Fabp7	Cdsn		Zfyve19
Fabp4	Txnip		Brpf3
Fabp5	Scai		Brpf1
Ttc8	Efnb2		Gpr56
Gm10653	Sh3bp2		Rexo2
Gatad2a	Gdpd2		Vmac
Vash2	Hspa1a		Rnf40
Atrnl1	Gdpd1		Paxip1
Atl1	Mcoln3		Tmem180
Zfp316	Ick		Tcf7
Hsd17b14	E2f6		Mrpl37
Farp1	Gm13242		Mrpl34
Wdr90	Smtnl1		Nfs1
Atp13a2	Dtx4		Gsto2
Scube3	Rasgef1b		Ppm1a
Scube1	Smchd1		Kdm2b
Slco5a1	Cyb5r1		Mto1
Alg10b	Mtss1		Txnrd2
Gpx4	Rapgef3		Sltm
Gpx6	Rbm3		Ndufb10
Col10a1	Adck3		Mif4gd
Cep170	Mcam		F2r
Unc5b	Fam115a		Dip2b
BC055111	Alcam		Pea15a
Ttyh3	Zfp579		Slc19a2
Magee1	Clca6		Ahcy
Fam55d	Clca4		Slc25a26
Lama3	Rbmx		Mtfmt
Wdr20b	Gse1		Stard3nl
St7	Spn		Slc35e2
Ccrn4l	Gprc5c		Rab3gap1
Tdpoz3	Dennd2c		Tmem5
P2rx7	Dennd2d		Snx1
Jhdm1d	Pmm1		Snx5
Zfp536	1700001L05Rik		Snx4
Zfp534	Spp1		Got1l1
Ncl	Chst15		Actg1
L1td1	Bach2		Cthrc1
Serpinb6a	Hap1		Glyr1
Serpinb6c	Slc47a2		Aprt
Tsix	Lrrc8b		Gnmt
Cbs	Zfp819		Taf15
Hes6	Fbxo2		Rplp1
A930038C07Rik	Fbxo6		Ptgis
Lif	Vrtn		Myl9
Gtsf1	Pla2g5		Mapk1ip1
C330046G13Rik	Osbpl6		Adamts7
Cdk5r1	Mthfd2l		Ube3c
Cdk5r2	Slc22a17		Nol8
Naa11	Mfhas1		D16H22S680E
Tlx1	Tnfaip2		Nae1
Setbp1	Sox1		Rab30
Casd1	Actc1		Sh3pxd2a
Zfp703	Sox4		Nanog
Abhd15	Car10		Dlgap3
Sufu	Car14		Rac1
Trove2	Aldh3a1		Zfp768
Prom1	Mcart6		Kdelr3
Brsk2	4930588N13Rik		Rab11fip1
Brsk1	Zbtb32		Chchd4
Fam129a	Dmrt1		Rpl28
Fam129b	Zcchc18		Wdfy3
Tmem119	2610305D13Rik		Zdhhc7
Notch4	Hoxa7		Col2a1
Notch1	Hoxa5		Cnih
Notch2	Hoxa4		Med21
Mest	Hoxa2		Iqcb1
Phb	Hoxa1		Ak4
Otp	Reep1		Dhx9
Snap25	Etl4		Cotl1
Pogk	Bin1		Hunk
Gimap9	Pacs2		Zfp691
Kcnd3	Ccl27a		Arpc3
Nbl1	Agap1		2310047M10Rik
Ahdc1	Htatip2		Mphosph10
Acvr2a	Dusp9		Trappc1
Mcm2	Mfge8		Trappc3
Zp3	Syt11		Gm12191
Cecr6	Vwa2		Cdc25a
Nlrp4c	Ngf		Zfyve21
Nlrp4f	Hspa12a		Fh1
Spry3	Fam57b		Nes
Spry4	Enah		4930444A02Rik
Col2a1	Lamc2		Apoe
Hdgfrp3	Fth1		Dis3
Gabrg2	Angptl2		Hnrnpa2b1
6330527O06Rik	Tdh		Nmral1
Sycp3	Fam131b		Cldnd1
Foxn4	Fam131c		Actr1a
Pde10a	Spire1		Cdc16
Atn1	BC068157		2310021P13Rik
Fbxl16	Sfrp2		Ap1m2
Letm2	Sfrp1		Casp6
Fam5b	Anks6		Casp3
Glod5	Atp9a		2410091C18Rik
Frrs1	Fermt1		Galt
Gramd2	Atxn1l		Rad9b
Madd	Trim13		Ptms
Sbk1	Ptpn13		Clp1
Unc79	Itgb7		Uros
Spsb1	Pnma5		3010026O09Rik
Fam189a2	Ptgs1		Glg1
Spsb4	Tmx4		Agtrap
Phf17	Smc1b		Zfp36l1
Bgn	Llgl1		Ccdc163
Grid1	Nr0b1		Nodal
Smagp	Gm1631		Fus
2410012M07Rik	Rab11fip3		Syt16
Kank4	Rab11fip1		Nefl
Fkbp6	Slitrk5		Armc8
Gm14005	Rab39b		Mtfp1
Tmem132a	Sohlh2		Mtmr14
Wasf2	A430107O13Rik		Myef2
Zfp629	Plau		Dgkz
Srgap1	Ptbp1		Pus1
Srgap3	Epha8		Dgka
Myof	Anxa6		Ogt
Vcl	Epha3		B4galt1
Ftl1	Epha1		B4galt2
Fgfbp3	Tmem45a		Ireb2
Fgfbp1	BC096441		Snhg7
Zbtb5	Batf3		Anxa5
Lbx1	Trim28		Npepl1
Nr3c1	St8sia3		Isy1
Zfp516	Mfsd2a		Fzd3
Rrbp1	Fabp4		Pgam1
Dppa5a	Fabp5		Huwe1
Cd9	Ttc8		Ddx18
Med22	Gatad2a		Trmt11
Sphk1	Vash2		2610306M01Rik
Tuba3b	Atrnl1		Polrmt
Dvl3	Hsd17b14		Pnpla2
Spesp1	Farp1		Pank3
Tcfap2b	Rpl26		Mum1
Fam171b	Wdr90		Eif1b
Vopp1	Sdsl		Abhd10
Coro2b	Slco5a1		Eprs
Kcne1l	Gpx4		Asns
Tmbim1	Igf2		Ttc39b
Bai2	Ttyh3		4921524J17Rik
Bai3	Pm20d2		Pml
Prss50	Ptpn3		Phospho2
Caskin1	Lama2		Larp7
Eml1	Lama3		Tmcc2
Eml5	Lama5		Bloc1s1
Tjp2	St7		Tmem150a
Tmem178	Ccrn4l		ORF61
E130307A14Rik	Zfp536		2310067B10Rik
Emilin2	Zfp534		1810037I17Rik
Emilin1	L1td1		Tbc1d9b
B930003M22Rik	Tsix		Arvcf
2810432L12Rik	Hes6		Tuba1a
Elf4	A930038C07Rik		Psmd14
Ftsj3	Soat1		Dbn1
Gdf3	Gtsf1		Dbnl
Exoc7	Rhd		Aldoc
Prickle2	A430105I19Rik		Zfp692
Vcan	Sspn		Tpp2
Ptms	C330046G13Rik		Uap1l1
Zfp26	Cdk5r2		Pou5f1
Cotl1	Naa11		Dut
Phox2a	Tlx1		Hadhb
Itpripl2	Setbp1		Ncan
Phox2b	Synpo		Dhodh
Nlgn2	Prom1		Serbp1
Nlgn1	Brsk2		Pbx1
Wdr36	Brsk1		Pnrc2
4930500J02Rik	Fam129a		Rps15a
Ptch2	Fam129b		Rwdd4a
Fam69c	Phb		Memo1
Padi2	Vamp2		Nop16
Wiz	Pogk		Tbc1d16
Cd109	Nbl1		Igdcc4
Neat1	Ahdc1		Tcfap2c
Lrrn3	Acvr2a		Pvrl2
Lrrn1	Mcm2		Rtn4
Ankrd35	Zp3		Rtn2
Dbil5	Cecr6		Lsm1
Pcdhb6	Nlrp4c		Lsm3
Reln	Nlrp4f		Zmynd11
Zfp266	Spry3		Drap1
6820431F20Rik	Spry4		BC017643
Fbf1	Col2a1		Wdr43
Ophn1	Hdgfrp3		Wdr46
Ret	Mdga1		Rhebl1
Klk8	Tmem59l		Grhpr
Cox5a	Fbxl16		Stx7
Pcsk2	Tgfbr2		Uckl1
Frmd5	Fam5b		1700001P01Rik
Msl1	Glod5		Ccdc132
Zhx1	Frrs1		1110038F14Rik
Zfp691	Phf17		Sgsm3
Cyfip2	Grid1		Tmem216
A230057D06Rik	Smagp		Spint2
Asz1	Kank4		Mynn
Abat	Fkbp6		Marcks
Arrb1	Gm14005		Gstm1
Aph1b	Tmem132a		AA960436
Spata22	Wasf2		Gnpda1
Klhdc2	Zfp629		Tubb3
Trio	Srgap1		Vps26b
Gli3	2810459M11Rik		Mvk
Gli1	Myof		Hmgb1
Pramef12	Fgfbp3		Fam166a
Gm13109	Cp		Xpo6
Mgp	Zbtb5		Prdm14
Shd	Wnt5a		Git2
Rasa4	Dppa5a		2015-09-03
Ptgs2	Cd9		Dnajc19
Cfh	Sphk1		Tpm4
Rai1	Cda		Tpm1
Cdc42bpg	Spesp1		Zfp664
Lum	Fam171b		Gm14295
Zfp41	Vopp1		Ube2e3
G0s2	Coro2b		Kif21a
Msc	Kcne1l		Gfm2
6430598A04Rik	Caskin1		Bag1
Phf6	Txlnb		Rps25
Phf2	Plk3		Fancg
Fblim1	Emilin1		Fancm
Grem1	2810432L12Rik		Mllt11
Dixdc1	Syde1		Gm1673
Apc	Gdf3		Ndufb3
Wnt7b	Prickle2		Ndufb2
Ephx1	Vcan		Tomm6
Arpc1b	Phox2a		Gdpd1
Itpr3	4930500J02Rik		Enc1
Spata13	Hunk		Atpif1
Dapp1	Ptch1		Dennd2d
N4bp3	Fam69c		Bccip
Pax6	Cd109		Mknk2
Pax2	Neat1		Capns1
1700029P11Rik	Lrrn1		Igf2
Gm10136	Reln		Pddc1
Capn5	Zfp266		Ccz1
Capn1	Ophn1		Slc7a6os
Plxdc1	Pcsk2		Brsk1
Spnb3	Frmd5		Nxt1
Peli2	Msl1		Pdap1
Uncx	Cyfip2		Fstl1
Tesc	Arrb1		Cdca7
Fam125b	Tet2		D230025D16Rik
Mtap1b	Trio		Atp5l
Wdr13	Gli3		Txlna
Wdr12	Gli1		Tmem175
Serf1	Pramef12		Socs2
Dpys	Gm13109		Cenpc1
Gdap1l1	Mgp		Hnrpdl
Smarca2	Shd		Sharpin
Cdc25b	Rasa4		Calm3
Krt17	Ptgs2		Gtpbp5
Zfp42	Cfh		Trio
Epb4.1	Lum		Mcoln1
Nedd9	Zfp41		Nedd4
Acsbg1	Msc		Nob1
Tex19.1	Tnpo1		Adh5
Plce1	Fblim1		Higd2a
Tdrd12	Grem1		Wdr73
Atxn7l3b	Apc		Zfp64
Ncf2	Itpr3		D0H4S114
Irf2	Dapp1		Mutyh
Grina	Pax5		Zscan10
Rnf38	N4bp3		Rab3il1
Zfr2	1700029P11Rik		Prkra
Tmem151b	Capn3		Rsl24d1
Rnf152	Plxdc1		S100a6
Rnf157	Peli2		Ost4
Rpp25	Gatm		Ola1
Svop	Fam125b		Zbtb32
Gap43	Mtap1a		Fam98c
Tmem92-ps	Wdr13		Rtkn
Esrrg	Serf1		Bri3bp
Esrrb	Zfp42		Rbck1
Rlbp1	Epb4.1		Zfp637
Bcat2	Krt18		Orai1
Dusp26	Tex19.1		Spns1
Dusp27	Tdrd12		Gabarapl1
Zbtb12	Ncf2		Sat1
Nelf	Tmem151b		Zfand3
Med12	Rnf152		Stard10
Zfp936	Rpp25		Evl
2900073G15Rik	Tmem92-ps		Creb1
Chd7	Rlbp1		Impa2
Chd6	Bcat2		Fam176b
Ppp6r2	Nelf		Hnrnpl
Tmem229a	Chd6		Cir1
Tmem229b	Xlr3c		Pla2g10
Xlr3c	Osr1		Tmsb4x
Tead4	Nes		Phf21b
Zic1	Smg1		Miat
Cxcl12	4932438A13Rik		Mef2b
Nes	Sgsm1		Scaf4
Smg1	Gm216		Fbxo38
Il23a	Tspan12		Arv1
4932438A13Rik	Rbm44		Zyg11a
C230035I16Rik	Folr1		Atp8b2
Sgsm1	Tmem64		Commd4
Gm216	Thbd		Haus4
Me3	Slc7a11		Bscl2
Srxn1	Abcd2		Ranbp3
Slc32a1	Lrrc32		Tmem14c
Tspan12	Lrrc34		Hist1h4i
Celsr3	Trp53i11		Amph
Celsr2	Xrcc5		Nup43
Celsr1	Ccno		Ciz1
Rbm44	Ccnj		Sulf2
Folr1	Hnrnpa1		2610015P09Rik
Tmem64	Mlkl		Ivns1abp
Thbd	Cdc5l		Bcl2l13
Slc7a11	Rinl		Abca2
Resp18	Gulp1		Etv6
Abcd2	Hs6st2		Dld
Tmem130	Amot		Anapc16
Lrrc32	BC021614		Capg
Lrrc34	D0H4S114		Dars2
Trp53i11	Mycbpap		Aplp2
Xrcc5	Rnf17		Dhx15
Lima1	Fam123a		Apba3
Cntfr	Pxmp3		Smyd3
Cux2	Ankrd13b		Zbtb43
Cnih2	Foxd3		Vps54
Ccnj	Zscan4c		Pfn2
Hnrnpa1	Pfkp		Zfp422
Zap70	Stac2		B3gnt2
Wbp1	Dysf		Rpl10a
Odz4	Cnga3		Rpl10l
Odz3	Snai2		Slc2a3
Odz2	Msh6		Gas8
Cdc5l	Cldn15		Trap1a
Rinl	Anxa8		Arglu1
Serpinf1	BB287469		Slc29a1
Gulp1	Zscan5b		Nup107
Ptrf	Htr2a		1110051M20Rik
Slc22a7	Fn1		Bckdha
Synj1	Rpl39l		Dnmbp
Synj2	Rnase4		Ehd4
Dnajb2	Gm2022		Nrp1
Wdr78	Arhgef5		Shisa5
Fam65b	Arhgef1		Rbm33
Amot	Ung		Tecr
Tdrd7	Enox		Eci1
Atp6v0a1	Gm4975		H3f3a
BC021614	Gm4971		Anln
B3gat1	Mcm10		Pldn
Zfp62	Paip1		Baiap2
Zfp60	Chd3		Wsb1
D0H4S114	Nrg1		Shkbp1
Mycbpap	Ccdc50		D17Wsu92e
Gm16386	Galnt14		Pepd
Rnf17	Pou6f1		Wscd1
Fam123a	Gjb3		Cox6b1
Pxmp3	Magi1		Cox6b2
Ankrd13b	Gm7694		Stk35
Zfp329	Lrrc4b		Pim3
Slc39a6	Nhedc1		Pim1
Igfbp6	Ooep		Ube2g1
Zscan4c	Stat4		Tmem38a
Myo7a	Cbx2		Ntpcr
Rnasel	Ccl2		Mki67ip
Sparc	Ccl7		Ebna1bp2
Pfkp	2410004A20Rik		Mpst
Stac2	Mdm2		Mt1
Dysf	Mdm4		Gm16039
Acan	Pknox2		Htt
Cnga3	Slc44a5		1500003O03Rik
Unc13b	Tox3		Fam115a
Unc13a	Smarce1		Mcart1
Snai3	BC032203		Dmrt1
Snai1	Zfp697		Reep3
Mcf2l	Ankrd52		Reep6
Msh6	Dmrta1		Taf5l
2900092D14Rik	Bst2		Trim28
Anxa5	Stag2		Zfhx2
Anxa7	Arid5b		Casd1
Anxa8	Arid5a		Lman2l
Slc5a4b	Cldn6		Hdgfrp2
BB287469	Nudt10		4930452B06Rik
Bbip1	Cltb		Mat2a
Zscan5b	Laptm5		Tmem120a
Plagl1	Rps6ka1		Csrp1
Fn1	Fam171a2		Ppt2
Rnase4	Wfdc15a		Fdps
Gm2022	Timm8a2		Rnf138
2810405F15Rik	3830431G21Rik		Pnpo
Rcan2	Cyct		Pnp2
Il27ra	Loxl1		Mgp
Arhgef9	Eif4ebp1		Tmem115
Arhgef7	Tmem40		Serf1
Arhgef1	A730017C20Rik		Gigyf2
Samd3	Mov10		Praf2
Ung	Snn		Lrrc20
Enox	Cask		Gas2l1
Gm4975	Casr		Ptdss1
Gm4971	Olfml3		Dnajb1
Mcm10	Csrnp1		Xrcc5
Paip1	Syce1		Habp4
1700007E06Rik	Cxadr		Spata2
S100a4	Il1rn		Cox18
Chd3	Fasn		Pfkp
2810055G20Rik	Il1r1		Mapkapk5
Spats2l	Lsr		Anxa6
Nrg1	Cdyl2		Bax
Gm128	D18Ertd653e		Tmem98
Prss38	1810019J16Rik		Abcf2
Ccdc50	Nuak2		Pik3ca
Galnt14	2310021P13Rik		Rad50
Scn8a	Slfn9		Fahd1
Pou6f2	Slfn2		Eif4ebp1
Trafd1	Uqcrc1		Ltv1
Fsd1l	Nkx2-9		Ssbp3
Magi1	Ildr2		Ssbp2
Gm7694	Ildr1		Rabif
2810410L24Rik	Thbs2		Fdx1
Lrrc4b	Dmrtc2		Fez1
Nhedc1	Zeb1		Asb6
Frmd4a	Zeb2		Efemp2
Frmd4b	Ssbp2		Nle1
Ooep	Dll3		Ethe1
C1ra	Cachd1		Tmem192
Lrrc49	Rasd2		Slit1
Stat4	Uhrf1		Pafah1b2
Cbx5	Mmp25		Myo1h
Cbx4	Slc47a1		Mad2l2
Cbx2	Ogfr		Ccni
Zc3hav1l	Rab36		Agpat6
Ccl2	Fam18a		Paf1
Ccl7	Mrpl15		Mogs
Sigirr	Ap1m2		1810043G02Rik
2410004A20Rik	Rprm		Hmga1
Mdm2	Sdc3		Kif7
Pknox2	Apbb1		Twsg1
Slc44a5	Papss2		Dpysl2
Tmem22	Dbndd1		Rab25
Fam63b	Actn4		2310057J16Rik
Tox3	Parp12		Ube2d1
Tox2	Tmod2		Bcl7a
Scrn1	Kifc3		Ckb
Smarce1	Mfsd6		Ubl5
BC032203	Phkg1		Ccdc91
Zfp697	Stk32c		Wfdc2
Anp32a	Ncs1		Stap2
Palm	Fras1		Nlrp1a
Ankrd52	Nfib		Txnl4a
Gdap1	Akap2		Slc35f2
Rufy3	Pea15a		Eny2
Dmrta2	Fam78a		Ndufc2
Dmrta1	Pafah1b2		Nsun5
Lsamp	Cad		Prmt5
Nmral1	Spg20		Pan3
Stag2	A4galt		Gnl2
Cdk18	Gm13247		Fah
Arid5b	Cbfa2t2		Sh2d3c
Arid5a	AU018091		Cenpm
Cdk14	Pja1		Ccdc28a
Syp	Foxb1		Ssu72
Gm3336	Mkrn1		Dcaf5
Cldn4	Pbx3		Pex13
Cnr1	Gm53		Akr7a5
Nudt10	Rusc2		Lamb1
Cltb	Fbp2		Ssb
Serpini1	Purg		Exosc6
Laptm5	Myo1g		Exosc5
Kcnk10	Myo1f		Rsrc2
Rps6ka1	Gda		Otx2
Thy1	Ttbk1		Mettl17
Fam171a2	Rybp		Atg12
Fam171a1	Drd2		Rab21
Slc3a2	Samd14		H2afy2
Ceacam1	Eppk1		Topbp1
Boc	Akt3		Rnd3
Timm8a2	Pde3b		Rprd1b
3830431G21Rik	Adcy5		Tagln2
Scn2a1	Slc7a1		Tbc1d10a
Zkscan1	Slc17a9
Pik3c2b	Ceacam20
Zkscan2	Pear1
Cyct	Mras
Loxl1	Rfc5
Eif4ebp1	Fign
Tmem40	Klhl4
Zkscan16	Emp3
Phka2	Emp1
Pcdhb12	Ano8
Pcdhb11	Ano9
Pcdhb10	Stxbp6
Pcdhb17	1600029D21Rik
Pcdhb16	Malat1
A730017C20Rik	Gm12794
Hsp90aa1	Smo
Pcdhb19	Fam84a
Pcdhb18	0610040F04Rik
Grwd1	Satb1
Mov10	Nefh
D630045J12Rik	Rassf4
Snn	Dach2
Maf	Megf11
Cask	Tex21
Tmsb10	Gsk3b
Pkdcc	Sdc4
Disp2	Epha7
Ube2ql1	Mapk11
Csrnp1	Camk1d
Epc1	Camk1g
Gm364	Slc8a1
Isl1	Trip12
Syce1	Ripply1
Gm7325	Aatk
Cxadr	Sirpa
Kcnq2	Pdgfra
Il1rn	Dnajc5g
Il1r1	Pcdh18
Dync1i2	Tro
Cdyl2	Mcm5
D18Ertd653e	Ttc3
Epm2aip1	Ypel1
Nuak1	Pmepa1
Nuak2	C77080
Dach1	Gabarapl2
F2	Lynx1
Limch1	Mylpf
2310021P13Rik	1700061G19Rik
Slfn2	BC031353
Ecel1	Fam19a4
Uqcrc1	Fam19a5
Letmd1	Lifr
Ndst1	Heph
Ndst3	Spag9
Igfals	Ydjc
Psd3	5930434B04Rik
Psd2	Gpc1
Hspg2	Gpc4
Ildr2	Gpc6
Ildr1	Tgfb1
Thbs2	Tgfb3
Zfp362	Prkar2b
Dmrtc2	Repin1
Zeb1	Ampd3
Zeb2	Tgfbi
Pclo	Bahcc1
Gart	Olfr985
Ssbp2	Xkr7
Dll1	Cdkl2
Dll3	AI662270
4930447C04Rik	Cyp1b1
Atat1	Gm5662
A830082N09Rik	Ctbp1
Cachd1	Mdk
Gsx2	Fgf8
Ipw	Fgf5
Mki67	Fgf1
Mmp24	Lyz2
Slc47a1	Layn
Bmf	Rab25
Fez1	Postn
Abi3	Dgkk
Ogfr	Iglon5
Rab36	Steap2
Chn2	Creb1
Chn1	Dok5
Fam18a	Dnmt3l
Mrpl15	Mif
Tspan18	Cd24a
Tex101	Serpina3n
Pam	Wisp1
Asb4	Crb3
Lrrtm1	Crb2
Lrrtm3	Stmn1
Rragd	Lpar6
Rprm	Lpar5
Hp1bp3	Cspg4
Apbb1	Cspg5
AB124611	2410137M14Rik
Pou2f2	Cadps2
Ctnna2	Gpr124
Papss2	Gpr125
Actn1	Gpr123
Dbndd1	Pxdn
Actn4	Rln1
Parp12	Ifitm2
Anpep	Ifitm1
Tcf7l2	Scd2
Tmod2	Ajap1
Sst	D14Abb1e
Kifc3	Zfp518b
2900097C17Rik	Slc12a8
Tmem198	Erap1
Mfsd6	Pcolce2
Phkg1	Slc4a5
Stk32c	Clgn
Stk32b	Ank3
Ncs1	Cul1
Slit2	Xkr4
Slit1	Hspa4l
Casp4	Igf2bp3
Fras1	Cdh3
Akap6	Cdh2
Akap1	Col6a1
Trp53	Col6a3
Akap9	Col6a2
Myt1l	Hormad1
Tmem136	Ube2s
Ifi202b	4831426I19Rik
Pea15a	Stau2
Fam78a	Tgif1
Pafah1b2	4933427D06Rik
D930015E06Rik	Fyn
Fam78b	Lrmp
Ttbk2	Zmym3
Spg20	Bcl7a
A4galt	Magel2
Robo1	Dppa4
Robo3	Marveld2
Robo2	Tnfrsf23
Runx2	Gm428
Gm13247	Stxbp4
Cbfa2t3	Rbp7
Cbfa2t2	Oscp1
Sema4g	Gm5134
AU018091	Zmiz1
Pja1	Slc15a2
Foxb1	Ubr7
Begain	Aes
Crmp1	Rrp9
Tnks	Ntrk2
Mkrn1	Ntrk3
Adamts20	Ubr5
Pbx3	Lcorl
Des	Oaf
Aifm2	Il11
Gm53	Igf1r
Rusc1	Nrp2
Fbp2	Mapre2
Purg	Aqp3
Lmx1b	Lhfpl4
Myo16	Acsl6
Ace	Shisa4
Chl1	Gm14139
Myo1g	Marcksl1
Myo1f	Shisa3
Myo1c	Fzd2
[truncated: 722 more rows]
