# Supplementary material for: Inference of differentiation time for single cell transcriptomes using cell population reference data
Source: Nat Commun. 2017 Nov 30;8:1856. doi: 10.1038/s41467-017-01860-2 (PMC5707349; doi:10.1038/s41467-017-01860-2)
Supplement: Supplementary file 5 — Supplementary Data 3 [file 41467_2017_1860_MOESM5_ESM.xlsx]

## Sheet: Cluster1
GO	Term	p-value
GO:0022900	electron transport chain	7.78346e-16
GO:0006091	generation of precursor metabolites and energy	3.46386e-13
GO:0055114	oxidation-reduction process	2.17767e-12
GO:0044237	cellular metabolic process	3.34566e-11
GO:0008152	metabolic process	2.02402e-10
GO:0042274	ribosomal small subunit biogenesis	4.79049e-07
GO:0006119	oxidative phosphorylation	1.34797e-06
GO:0015992	proton transport	1.61552e-06
GO:0006818	hydrogen transport	1.79096e-06
GO:0071843	cellular component biogenesis at cellular level	2.1278e-06
GO:0006364	rRNA processing	2.50393e-06
GO:0006412	translation	3.19854e-06
GO:0016072	rRNA metabolic process	3.36577e-06
GO:0071841	cellular component organization or biogenesis at cellular level	3.7597e-06
GO:0042254	ribosome biogenesis	4.83972e-06
GO:0042773	ATP synthesis coupled electron transport	1.17297e-05
GO:0044260	cellular macromolecule metabolic process	1.46206e-05
GO:0044267	cellular protein metabolic process	1.99729e-05
GO:0006754	ATP biosynthetic process	2.64708e-05
GO:0006396	RNA processing	2.93307e-05
GO:0006810	transport	3.43409e-05
GO:0022613	ribonucleoprotein complex biogenesis	5.35499e-05
GO:0051234	establishment of localization	5.47331e-05
GO:0009206	purine ribonucleoside triphosphate biosynthetic process	7.02867e-05
GO:0009145	purine nucleoside triphosphate biosynthetic process	7.73853e-05
GO:0009201	ribonucleoside triphosphate biosynthetic process	8.50233e-05
GO:0044238	primary metabolic process	9.57181e-05
GO:0022904	respiratory electron transport chain	0.000107951
GO:0009142	nucleoside triphosphate biosynthetic process	0.000111452
GO:0071840	cellular component organization or biogenesis	0.00012727
GO:0015986	ATP synthesis coupled proton transport	0.00017003
GO:0015985	energy coupled proton transport, down electrochemical gradient	0.00017003
GO:0009987	cellular process	0.000197799
GO:2000984	negative regulation of ATP citrate synthase activity	0.000221301
GO:0021592	fourth ventricle development	0.000221301
GO:2000983	regulation of ATP citrate synthase activity	0.000221301
GO:0021678	third ventricle development	0.000221301
GO:0010273	detoxification of copper ion	0.000221301
GO:0042775	mitochondrial ATP synthesis coupled electron transport	0.00026708
GO:0034470	ncRNA processing	0.00027153
GO:0006513	protein monoubiquitination	0.000284446
GO:0006139	nucleobase-containing compound metabolic process	0.000301906
GO:0009152	purine ribonucleotide biosynthetic process	0.000305095
GO:0006325	chromatin organization	0.000309893
GO:0045333	cellular respiration	0.000349346
GO:0006725	cellular aromatic compound metabolic process	0.000403826
GO:0022407	regulation of cell-cell adhesion	0.000424616
GO:0043170	macromolecule metabolic process	0.000438885
GO:0034641	cellular nitrogen compound metabolic process	0.000444021
GO:0009260	ribonucleotide biosynthetic process	0.000511514
GO:0015980	energy derivation by oxidation of organic compounds	0.000565529
GO:0071704	organic substance metabolic process	0.000597954
GO:0006807	nitrogen compound metabolic process	0.000598824
GO:0046483	heterocycle metabolic process	0.000697701
GO:0051179	localization	0.000711491
GO:0000462	maturation of SSU-rRNA from tricistronic rRNA transcript (SSU-rRNA, 5.8S rRNA, LSU-rRNA)	0.000729303
GO:0071842	cellular component organization at cellular level	0.000745725
GO:0019538	protein metabolic process	0.000864172

## Sheet: Cluster2
GO	Term	p-value
GO:0048856	anatomical structure development	6.96885e-15
GO:0007275	multicellular organismal development	1.40431e-14
GO:0048731	system development	2.0332e-14
GO:0032502	developmental process	2.09718e-14
GO:0007399	nervous system development	2.25091e-14
GO:0009653	anatomical structure morphogenesis	2.66895e-12
GO:0060255	regulation of macromolecule metabolic process	7.88188e-12
GO:0048522	positive regulation of cellular process	1.39863e-11
GO:0071842	cellular component organization at cellular level	2.36144e-10
GO:0048518	positive regulation of biological process	2.45861e-10
GO:0019222	regulation of metabolic process	3.85601e-10
GO:0071841	cellular component organization or biogenesis at cellular level	6.5138e-10
GO:0031323	regulation of cellular metabolic process	7.46165e-10
GO:0048513	organ development	7.50534e-10
GO:0010468	regulation of gene expression	9.89803e-10
GO:0080090	regulation of primary metabolic process	1.41545e-09
GO:0016043	cellular component organization	1.46894e-09
GO:0048869	cellular developmental process	2.10433e-09
GO:0071840	cellular component organization or biogenesis	4.35365e-09
GO:0048699	generation of neurons	5.47944e-09
GO:0022008	neurogenesis	5.92162e-09
GO:2000112	regulation of cellular macromolecule biosynthetic process	6.64432e-09
GO:0030154	cell differentiation	1.06791e-08
GO:0010604	positive regulation of macromolecule metabolic process	1.58202e-08
GO:0019219	regulation of nucleobase-containing compound metabolic process	2.29663e-08
GO:0010556	regulation of macromolecule biosynthetic process	2.41003e-08
GO:0051171	regulation of nitrogen compound metabolic process	4.20546e-08
GO:0031325	positive regulation of cellular metabolic process	6.62564e-08
GO:0009893	positive regulation of metabolic process	9.22319e-08
GO:0007420	brain development	1.50606e-07
GO:0051252	regulation of RNA metabolic process	1.57041e-07
GO:0031326	regulation of cellular biosynthetic process	1.74141e-07
GO:0048519	negative regulation of biological process	2.43454e-07
GO:0009889	regulation of biosynthetic process	3.17082e-07
GO:0048468	cell development	3.43401e-07
GO:0007417	central nervous system development	3.78017e-07
GO:0006355	regulation of transcription, DNA-dependent	3.86893e-07
GO:2001141	regulation of RNA biosynthetic process	4.15091e-07
GO:0051128	regulation of cellular component organization	4.77503e-07
GO:0048523	negative regulation of cellular process	5.43311e-07
GO:0030182	neuron differentiation	5.91676e-07
GO:0051246	regulation of protein metabolic process	6.14105e-07
GO:0031175	neuron projection development	7.71204e-07
GO:0045595	regulation of cell differentiation	8.05729e-07
GO:0030900	forebrain development	8.10765e-07
GO:0044260	cellular macromolecule metabolic process	8.32907e-07
GO:0032268	regulation of cellular protein metabolic process	8.45908e-07
GO:0048666	neuron development	1.01566e-06
GO:0051960	regulation of nervous system development	1.05797e-06
GO:0009888	tissue development	1.08403e-06
GO:0050767	regulation of neurogenesis	1.17783e-06
GO:0070647	protein modification by small protein conjugation or removal	1.57024e-06
GO:0010557	positive regulation of macromolecule biosynthetic process	1.59399e-06
GO:0045664	regulation of neuron differentiation	1.64646e-06
GO:0060284	regulation of cell development	1.9769e-06
GO:0051254	positive regulation of RNA metabolic process	2.22995e-06
GO:0042325	regulation of phosphorylation	2.33618e-06
GO:0006357	regulation of transcription from RNA polymerase II promoter	2.66081e-06
GO:0050793	regulation of developmental process	2.7643e-06
GO:0032990	cell part morphogenesis	2.78235e-06
GO:0045893	positive regulation of transcription, DNA-dependent	2.85538e-06
GO:0048667	cell morphogenesis involved in neuron differentiation	3.56626e-06
GO:0050789	regulation of biological process	4.24887e-06
GO:0045935	positive regulation of nucleobase-containing compound metabolic process	4.86752e-06
GO:0030030	cell projection organization	5.00623e-06
GO:0048858	cell projection morphogenesis	5.08102e-06
GO:0072359	circulatory system development	7.00376e-06
GO:0072358	cardiovascular system development	7.00376e-06
GO:0048812	neuron projection morphogenesis	7.33341e-06
GO:0007409	axonogenesis	8.05673e-06
GO:0051173	positive regulation of nitrogen compound metabolic process	8.25098e-06
GO:0019220	regulation of phosphate metabolic process	1.01108e-05
GO:0051174	regulation of phosphorus metabolic process	1.03876e-05
GO:0070936	protein K48-linked ubiquitination	1.15786e-05
GO:0009891	positive regulation of biosynthetic process	1.18385e-05
GO:0031399	regulation of protein modification process	1.18792e-05
GO:0001944	vasculature development	1.20931e-05
GO:0001503	ossification	1.2266e-05
GO:0010628	positive regulation of gene expression	1.34712e-05
GO:0022028	tangential migration from the subventricular zone to the olfactory bulb	1.35274e-05
GO:0006351	transcription, DNA-dependent	1.35391e-05
GO:0031328	positive regulation of cellular biosynthetic process	1.38945e-05
GO:0032774	RNA biosynthetic process	1.42948e-05
GO:0001932	regulation of protein phosphorylation	1.52787e-05
GO:0016578	histone deubiquitination	1.577e-05
GO:0051239	regulation of multicellular organismal process	1.60497e-05
GO:0023051	regulation of signaling	1.83389e-05
GO:0050794	regulation of cellular process	1.95024e-05
GO:0048568	embryonic organ development	2.00561e-05
GO:0043170	macromolecule metabolic process	2.17718e-05
GO:0065007	biological regulation	2.4221e-05
GO:0006928	cellular component movement	2.51642e-05
GO:0032989	cellular component morphogenesis	2.58626e-05
GO:0016070	RNA metabolic process	2.59267e-05
GO:0001568	blood vessel development	2.63796e-05
GO:0009987	cellular process	2.66797e-05
GO:0036211	protein modification process	2.74664e-05
GO:0006464	cellular protein modification process	2.74664e-05
GO:0000902	cell morphogenesis	2.82455e-05
GO:2000026	regulation of multicellular organismal development	2.91917e-05
GO:0006996	organelle organization	3.138e-05
GO:0009790	embryo development	3.14762e-05
GO:0034641	cellular nitrogen compound metabolic process	3.16835e-05
GO:0000904	cell morphogenesis involved in differentiation	3.21467e-05
GO:0044238	primary metabolic process	3.51637e-05
GO:0006139	nucleobase-containing compound metabolic process	3.57377e-05
GO:0044707	single-multicellular organism process	3.66313e-05
GO:0032501	multicellular organismal process	3.66313e-05
GO:0048583	regulation of response to stimulus	3.9652e-05
GO:0016579	protein deubiquitination	4.50178e-05
GO:0010608	posttranscriptional regulation of gene expression	4.88762e-05
GO:0007155	cell adhesion	4.94542e-05
GO:0090304	nucleic acid metabolic process	5.15586e-05
GO:0006807	nitrogen compound metabolic process	5.48369e-05
GO:0046483	heterocycle metabolic process	6.02945e-05
GO:0022610	biological adhesion	6.0298e-05
GO:0043412	macromolecule modification	6.10349e-05
GO:0045596	negative regulation of cell differentiation	6.58695e-05
GO:0010721	negative regulation of cell development	6.6996e-05
GO:0006725	cellular aromatic compound metabolic process	7.12623e-05
GO:0050768	negative regulation of neurogenesis	7.72481e-05
GO:0009887	organ morphogenesis	8.14611e-05
GO:0007167	enzyme linked receptor protein signaling pathway	8.40484e-05
GO:1901360	organic cyclic compound metabolic process	9.54008e-05
GO:0065009	regulation of molecular function	0.000100346
GO:0045944	positive regulation of transcription from RNA polymerase II promoter	0.000102545
GO:0044237	cellular metabolic process	0.000113472
GO:0009966	regulation of signal transduction	0.000121806
GO:0010467	gene expression	0.000126486
GO:0051247	positive regulation of protein metabolic process	0.000130534
GO:0051640	organelle localization	0.000138253
GO:0032269	negative regulation of cellular protein metabolic process	0.000164378
GO:0070646	protein modification by small protein removal	0.000180876
GO:0031401	positive regulation of protein modification process	0.0001846
GO:0048732	gland development	0.000192179
GO:0010975	regulation of neuron projection development	0.000210539
GO:0007169	transmembrane receptor protein tyrosine kinase signaling pathway	0.000210539
GO:0032270	positive regulation of cellular protein metabolic process	0.000224651
GO:0007411	axon guidance	0.000231384
GO:0016337	cell-cell adhesion	0.000251854
GO:0050770	regulation of axonogenesis	0.000253874
GO:0040011	locomotion	0.000265644
GO:0060429	epithelium development	0.000279955
GO:0016567	protein ubiquitination	0.000284538
GO:0044093	positive regulation of molecular function	0.000288803
GO:0022607	cellular component assembly	0.000293443
GO:0051093	negative regulation of developmental process	0.000300653
GO:0051248	negative regulation of protein metabolic process	0.000318451
GO:0021891	olfactory bulb interneuron development	0.000319525
GO:0021987	cerebral cortex development	0.000349273
GO:0042692	muscle cell differentiation	0.000353978
GO:0031324	negative regulation of cellular metabolic process	0.000374786
GO:0010605	negative regulation of macromolecule metabolic process	0.00038848
GO:0030517	negative regulation of axon extension	0.000394616
GO:0048598	embryonic morphogenesis	0.000397416
GO:0043549	regulation of kinase activity	0.000397416
GO:0071704	organic substance metabolic process	0.000408123
GO:0044267	cellular protein metabolic process	0.000424121
GO:0051216	cartilage development	0.000436348
GO:0032879	regulation of localization	0.000445723
GO:0008152	metabolic process	0.000453024
GO:0061302	smooth muscle cell-matrix adhesion	0.000456921
GO:0048378	regulation of lateral mesodermal cell fate specification	0.000456921
GO:0007017	microtubule-based process	0.000465441
GO:0010769	regulation of cell morphogenesis involved in differentiation	0.000469564
GO:0009892	negative regulation of metabolic process	0.000498288
GO:0048514	blood vessel morphogenesis	0.000518368
GO:0009059	macromolecule biosynthetic process	0.000534167
GO:0050771	negative regulation of axonogenesis	0.000548345
GO:0065003	macromolecular complex assembly	0.000552585
GO:0031344	regulation of cell projection organization	0.00057377
GO:0035295	tube development	0.00058118
GO:0000209	protein polyubiquitination	0.00059834
GO:0048339	paraxial mesoderm development	0.000621238
GO:0043009	chordate embryonic development	0.000627422
GO:0021543	pallium development	0.000641733
GO:0050790	regulation of catalytic activity	0.00065362
GO:0006469	negative regulation of protein kinase activity	0.000663853
GO:0060322	head development	0.000664933
GO:0042327	positive regulation of phosphorylation	0.000685448
GO:0032446	protein modification by small protein conjugation	0.000714342
GO:0034645	cellular macromolecule biosynthetic process	0.000719418
GO:0051338	regulation of transferase activity	0.000725849
GO:0009792	embryo development ending in birth or egg hatching	0.00072846
GO:0048368	lateral mesoderm development	0.000742717
GO:0090288	negative regulation of cellular response to growth factor stimulus	0.000742717
GO:0031345	negative regulation of cell projection organization	0.000801153
GO:0010646	regulation of cell communication	0.000809508
GO:2000113	negative regulation of cellular macromolecule biosynthetic process	0.000838916
GO:0045937	positive regulation of phosphate metabolic process	0.000851569
GO:0010562	positive regulation of phosphorus metabolic process	0.000851569
GO:0044085	cellular component biogenesis	0.000867506
GO:0043254	regulation of protein complex assembly	0.000876695
GO:0016568	chromatin modification	0.000922946
GO:0001933	negative regulation of protein phosphorylation	0.000959872
GO:0043933	macromolecular complex subunit organization	0.000970896

## Sheet: Cluster3
GO	Term	p-value
GO:0044237	cellular metabolic process	3.23383e-11
GO:0008152	metabolic process	1.77111e-09
GO:0044238	primary metabolic process	6.10839e-08
GO:0044260	cellular macromolecule metabolic process	1.07111e-06
GO:0006996	organelle organization	3.6676e-06
GO:0009058	biosynthetic process	1.10179e-05
GO:0046483	heterocycle metabolic process	1.87864e-05
GO:0006139	nucleobase-containing compound metabolic process	2.20787e-05
GO:1901360	organic cyclic compound metabolic process	2.48375e-05
GO:0043170	macromolecule metabolic process	2.50621e-05
GO:0034645	cellular macromolecule biosynthetic process	2.9192e-05
GO:0044249	cellular biosynthetic process	2.92294e-05
GO:0071841	cellular component organization or biogenesis at cellular level	3.02929e-05
GO:0009059	macromolecule biosynthetic process	3.59316e-05
GO:0071704	organic substance metabolic process	5.35564e-05
GO:0061077	chaperone-mediated protein folding	5.58429e-05
GO:0006725	cellular aromatic compound metabolic process	6.38168e-05
GO:0034641	cellular nitrogen compound metabolic process	7.455e-05
GO:0071840	cellular component organization or biogenesis	8.09604e-05
GO:0046488	phosphatidylinositol metabolic process	9.0093e-05
GO:0051085	chaperone mediated protein folding requiring cofactor	0.00010246
GO:0071842	cellular component organization at cellular level	0.000115714
GO:0044262	cellular carbohydrate metabolic process	0.00011897
GO:0006807	nitrogen compound metabolic process	0.00012142
GO:0090304	nucleic acid metabolic process	0.000225979
GO:0006998	nuclear envelope organization	0.000233054
GO:0051084	'de novo' posttranslational protein folding	0.000233054
GO:0006458	'de novo' protein folding	0.000233054
GO:0006012	galactose metabolic process	0.000335326
GO:0010467	gene expression	0.000383315
GO:0016043	cellular component organization	0.000387523
GO:0006997	nucleus organization	0.000397478
GO:0006650	glycerophospholipid metabolic process	0.000398355
GO:0016070	RNA metabolic process	0.000450595
GO:0005975	carbohydrate metabolic process	0.000537823
GO:0016239	positive regulation of macroautophagy	0.000698862
GO:0019752	carboxylic acid metabolic process	0.000787174
GO:0043436	oxoacid metabolic process	0.000787174
GO:0071496	cellular response to external stimulus	0.000791509
GO:0006644	phospholipid metabolic process	0.000839791
GO:0006418	tRNA aminoacylation for protein translation	0.000842241
GO:0071260	cellular response to mechanical stimulus	0.000947694

## Sheet: Cluster4
GO	Term	p-value
GO:0044237	cellular metabolic process	5.25637e-14
GO:0008152	metabolic process	7.54014e-13
GO:0006996	organelle organization	7.57188e-12
GO:1901360	organic cyclic compound metabolic process	1.4875e-10
GO:0034641	cellular nitrogen compound metabolic process	4.76517e-10
GO:0044260	cellular macromolecule metabolic process	5.76728e-10
GO:0007049	cell cycle	6.94965e-10
GO:0044238	primary metabolic process	8.47548e-10
GO:0006807	nitrogen compound metabolic process	1.08709e-09
GO:0071704	organic substance metabolic process	1.8912e-09
GO:0071841	cellular component organization or biogenesis at cellular level	2.01369e-09
GO:0006139	nucleobase-containing compound metabolic process	2.18812e-09
GO:0046483	heterocycle metabolic process	2.42638e-09
GO:0006725	cellular aromatic compound metabolic process	6.19721e-09
GO:0071842	cellular component organization at cellular level	8.19906e-09
GO:0048285	organelle fission	1.12883e-08
GO:0043170	macromolecule metabolic process	1.91435e-08
GO:0000278	mitotic cell cycle	3.22327e-08
GO:0090304	nucleic acid metabolic process	4.65498e-08
GO:0007067	mitosis	7.69106e-08
GO:0000280	nuclear division	7.69106e-08
GO:0000087	M phase of mitotic cell cycle	1.07328e-07
GO:0071840	cellular component organization or biogenesis	1.28264e-07
GO:0006084	acetyl-CoA metabolic process	1.91674e-07
GO:0051186	cofactor metabolic process	2.14148e-07
GO:0006732	coenzyme metabolic process	3.46336e-07
GO:0051301	cell division	3.69362e-07
GO:0016043	cellular component organization	3.69585e-07
GO:0022403	cell cycle phase	3.90023e-07
GO:0006103	2-oxoglutarate metabolic process	5.06151e-07
GO:0046907	intracellular transport	9.96471e-07
GO:0022402	cell cycle process	1.36474e-06
GO:0045333	cellular respiration	1.68187e-06
GO:0009058	biosynthetic process	1.78912e-06
GO:0000279	M phase	1.88752e-06
GO:0044249	cellular biosynthetic process	2.17623e-06
GO:0043648	dicarboxylic acid metabolic process	2.40168e-06
GO:0006734	NADH metabolic process	2.5908e-06
GO:0033036	macromolecule localization	2.80302e-06
GO:0009987	cellular process	2.95112e-06
GO:0009109	coenzyme catabolic process	3.30573e-06
GO:0006099	tricarboxylic acid cycle	4.24453e-06
GO:0008104	protein localization	5.4678e-06
GO:0046356	acetyl-CoA catabolic process	5.64279e-06
GO:0015980	energy derivation by oxidation of organic compounds	6.17152e-06
GO:0051187	cofactor catabolic process	7.63412e-06
GO:0045184	establishment of protein localization	9.17235e-06
GO:0034613	cellular protein localization	1.34134e-05
GO:0044281	small molecule metabolic process	1.45471e-05
GO:0070727	cellular macromolecule localization	1.47182e-05
GO:0044267	cellular protein metabolic process	1.53458e-05
GO:0006260	DNA replication	1.5895e-05
GO:0034645	cellular macromolecule biosynthetic process	1.62717e-05
GO:0009059	macromolecule biosynthetic process	2.03861e-05
GO:0006259	DNA metabolic process	2.21342e-05
GO:0015031	protein transport	2.63091e-05
GO:0009060	aerobic respiration	4.32729e-05
GO:0016070	RNA metabolic process	4.39392e-05
GO:0006733	oxidoreduction coenzyme metabolic process	4.47201e-05
GO:0006886	intracellular protein transport	4.95263e-05
GO:0010467	gene expression	6.31554e-05
GO:0036211	protein modification process	6.37844e-05
GO:0006464	cellular protein modification process	6.37844e-05
GO:0051726	regulation of cell cycle	6.71722e-05
GO:0035372	protein localization to microtubule	8.50451e-05
GO:0072698	protein localization to microtubule cytoskeleton	8.50451e-05
GO:0070647	protein modification by small protein conjugation or removal	9.37449e-05
GO:0051649	establishment of localization in cell	0.000105887
GO:0043412	macromolecule modification	0.000131419
GO:0070646	protein modification by small protein removal	0.000142814
GO:0006974	response to DNA damage stimulus	0.000150972
GO:0006091	generation of precursor metabolites and energy	0.000166009
GO:0006102	isocitrate metabolic process	0.000167477
GO:0019222	regulation of metabolic process	0.000194478
GO:0044085	cellular component biogenesis	0.000223316
GO:0055114	oxidation-reduction process	0.000225649
GO:0033554	cellular response to stress	0.00025561
GO:0044380	protein localization to cytoskeleton	0.000288585
GO:0019674	NAD metabolic process	0.000290707
GO:0010564	regulation of cell cycle process	0.0002912
GO:0007017	microtubule-based process	0.000313579
GO:0016331	morphogenesis of embryonic epithelium	0.000400317
GO:0006607	NLS-bearing substrate import into nucleus	0.000426332
GO:0031053	primary miRNA processing	0.000426332
GO:0033043	regulation of organelle organization	0.000484648
GO:0000226	microtubule cytoskeleton organization	0.000493317
GO:0001841	neural tube formation	0.000551492
GO:0001843	neural tube closure	0.000599852
GO:0051641	cellular localization	0.000607263
GO:0046496	nicotinamide nucleotide metabolic process	0.000617787
GO:0048193	Golgi vesicle transport	0.000638982
GO:0060606	tube closure	0.000653824
GO:0044248	cellular catabolic process	0.00065729
GO:0010388	cullin deneddylation	0.000671537
GO:0000338	protein deneddylation	0.000671537
GO:0034470	ncRNA processing	0.000679657
GO:0019538	protein metabolic process	0.000692202
GO:0006396	RNA processing	0.000744839
GO:0055086	nucleobase-containing small molecule metabolic process	0.000753323
GO:0006261	DNA-dependent DNA replication	0.000760681
GO:0060255	regulation of macromolecule metabolic process	0.000803745
GO:0006915	apoptotic process	0.000819419
GO:0008654	phospholipid biosynthetic process	0.000826586
GO:0072524	pyridine-containing compound metabolic process	0.000841065
GO:0019362	pyridine nucleotide metabolic process	0.000841065
GO:0009117	nucleotide metabolic process	0.000870639
GO:0042180	cellular ketone metabolic process	0.000892417
GO:0014020	primary neural tube formation	0.000909382

## Sheet: Cluster5
GO	Term	p-value
GO:0007049	cell cycle	1.72365e-06
GO:0015031	protein transport	1.36764e-05
GO:0022402	cell cycle process	2.43209e-05
GO:0045184	establishment of protein localization	2.4344e-05
GO:0033036	macromolecule localization	4.42874e-05
GO:0008104	protein localization	6.01381e-05
GO:0033365	protein localization to organelle	6.06544e-05
GO:0071841	cellular component organization or biogenesis at cellular level	6.13432e-05
GO:0046907	intracellular transport	8.35222e-05
GO:0006996	organelle organization	9.11644e-05
GO:0034613	cellular protein localization	0.000233251
GO:0070727	cellular macromolecule localization	0.000249018
GO:0022403	cell cycle phase	0.000258953
GO:0051641	cellular localization	0.000327001
GO:0034504	protein localization to nucleus	0.000344894
GO:0071842	cellular component organization at cellular level	0.00036467
GO:0006810	transport	0.000484772
GO:0016570	histone modification	0.00050075
GO:0001824	blastocyst development	0.000506264
GO:0016569	covalent chromatin modification	0.000558217
GO:0071840	cellular component organization or biogenesis	0.000581796
GO:0032968	positive regulation of transcription elongation from RNA polymerase II promoter	0.0005862
GO:0050885	neuromuscular process controlling balance	0.000737955
GO:0032469	endoplasmic reticulum calcium ion homeostasis	0.000753983
GO:0001833	inner cell mass cell proliferation	0.000753983
GO:0007346	regulation of mitotic cell cycle	0.000791046
GO:0051234	establishment of localization	0.000793063
GO:0051179	localization	0.000992256

## Sheet: Cluster6
GO	Term	p-value
GO:0044237	cellular metabolic process	5.53518e-18
GO:0008152	metabolic process	3.15607e-17
GO:0044238	primary metabolic process	2.70277e-14
GO:0034641	cellular nitrogen compound metabolic process	1.97695e-13
GO:0006139	nucleobase-containing compound metabolic process	3.23438e-13
GO:0006807	nitrogen compound metabolic process	4.91914e-13
GO:1901360	organic cyclic compound metabolic process	1.16187e-12
GO:0046483	heterocycle metabolic process	1.60644e-12
GO:0006725	cellular aromatic compound metabolic process	2.11537e-12
GO:0071704	organic substance metabolic process	4.76583e-12
GO:0044260	cellular macromolecule metabolic process	3.50749e-10
GO:0009987	cellular process	5.41241e-10
GO:0006396	RNA processing	1.17285e-09
GO:0070925	organelle assembly	4.33419e-09
GO:0007049	cell cycle	1.16034e-08
GO:0009150	purine ribonucleotide metabolic process	1.25386e-08
GO:0044281	small molecule metabolic process	1.41645e-08
GO:0090304	nucleic acid metabolic process	1.63831e-08
GO:0043170	macromolecule metabolic process	1.78963e-08
GO:0009259	ribonucleotide metabolic process	2.10346e-08
GO:0010467	gene expression	3.46607e-08
GO:0033036	macromolecule localization	3.79897e-08
GO:0022402	cell cycle process	1.102e-07
GO:0008104	protein localization	1.31143e-07
GO:0006163	purine nucleotide metabolic process	2.60722e-07
GO:0006397	mRNA processing	3.2481e-07
GO:0009205	purine ribonucleoside triphosphate metabolic process	3.61455e-07
GO:0009199	ribonucleoside triphosphate metabolic process	4.2356e-07
GO:0072521	purine-containing compound metabolic process	4.47591e-07
GO:0009144	purine nucleoside triphosphate metabolic process	5.21569e-07
GO:0046907	intracellular transport	6.3772e-07
GO:0009141	nucleoside triphosphate metabolic process	9.07553e-07
GO:0016071	mRNA metabolic process	9.50127e-07
GO:0009117	nucleotide metabolic process	1.03288e-06
GO:0071840	cellular component organization or biogenesis	1.12371e-06
GO:0000278	mitotic cell cycle	1.19585e-06
GO:0009056	catabolic process	1.24445e-06
GO:0051641	cellular localization	1.25994e-06
GO:0044248	cellular catabolic process	1.5712e-06
GO:0022403	cell cycle phase	1.82723e-06
GO:0008380	RNA splicing	1.93722e-06
GO:0006753	nucleoside phosphate metabolic process	2.11932e-06
GO:0044249	cellular biosynthetic process	2.45887e-06
GO:0051225	spindle assembly	2.57418e-06
GO:0009058	biosynthetic process	2.69744e-06
GO:0055086	nucleobase-containing small molecule metabolic process	2.72688e-06
GO:0051301	cell division	3.68503e-06
GO:0045184	establishment of protein localization	3.73652e-06
GO:0090307	spindle assembly involved in mitosis	4.17024e-06
GO:1901136	carbohydrate derivative catabolic process	4.53465e-06
GO:0042451	purine nucleoside biosynthetic process	4.74531e-06
GO:0009163	nucleoside biosynthetic process	4.74531e-06
GO:0042455	ribonucleoside biosynthetic process	4.74531e-06
GO:0046129	purine ribonucleoside biosynthetic process	4.74531e-06
GO:1901070	guanosine-containing compound biosynthetic process	5.97879e-06
GO:0071841	cellular component organization or biogenesis at cellular level	6.0165e-06
GO:0016070	RNA metabolic process	6.03303e-06
GO:0048285	organelle fission	6.16059e-06
GO:0034660	ncRNA metabolic process	7.67765e-06
GO:0034470	ncRNA processing	7.81758e-06
GO:1901068	guanosine-containing compound metabolic process	8.68868e-06
GO:0044085	cellular component biogenesis	9.41868e-06
GO:0009116	nucleoside metabolic process	1.04276e-05
GO:0033554	cellular response to stress	1.08859e-05
GO:0007067	mitosis	1.09209e-05
GO:0000280	nuclear division	1.09209e-05
GO:0015031	protein transport	1.29775e-05
GO:0000087	M phase of mitotic cell cycle	1.39346e-05
GO:0046128	purine ribonucleoside metabolic process	1.39357e-05
GO:0043123	positive regulation of I-kappaB kinase/NF-kappaB cascade	1.45624e-05
GO:0051649	establishment of localization in cell	1.72661e-05
GO:0042278	purine nucleoside metabolic process	1.73782e-05
GO:0051352	negative regulation of ligase activity	1.78924e-05
GO:0051444	negative regulation of ubiquitin-protein ligase activity	1.78924e-05
GO:0009119	ribonucleoside metabolic process	2.04318e-05
GO:0006996	organelle organization	2.24363e-05
GO:0006259	DNA metabolic process	2.25245e-05
GO:0043122	regulation of I-kappaB kinase/NF-kappaB cascade	2.83011e-05
GO:0072523	purine-containing compound catabolic process	3.78725e-05
GO:0016043	cellular component organization	4.69119e-05
GO:1901135	carbohydrate derivative metabolic process	4.72392e-05
GO:0008219	cell death	4.90377e-05
GO:0009154	purine ribonucleotide catabolic process	5.42042e-05
GO:0016265	death	5.63645e-05
GO:0000279	M phase	5.63736e-05
GO:0009261	ribonucleotide catabolic process	5.66377e-05
GO:0032434	regulation of proteasomal ubiquitin-dependent protein catabolic process	5.94701e-05
GO:0007052	mitotic spindle organization	6.3872e-05
GO:0007059	chromosome segregation	6.68507e-05
GO:0034645	cellular macromolecule biosynthetic process	8.08384e-05
GO:1901361	organic cyclic compound catabolic process	8.31201e-05
GO:0007051	spindle organization	9.24263e-05
GO:0044270	cellular nitrogen compound catabolic process	9.54407e-05
GO:0009059	macromolecule biosynthetic process	9.77234e-05
GO:0046039	GTP metabolic process	9.911e-05
GO:0070198	protein localization to chromosome, telomeric region	0.000102522
GO:0006195	purine nucleotide catabolic process	0.000106502
GO:0034655	nucleobase-containing compound catabolic process	0.0001165
GO:0006974	response to DNA damage stimulus	0.000118134
GO:0019439	aromatic compound catabolic process	0.000122497
GO:0006915	apoptotic process	0.00013429
GO:0006412	translation	0.000136815
GO:0007017	microtubule-based process	0.000145434
GO:0071842	cellular component organization at cellular level	0.000163703
GO:0009207	purine ribonucleoside triphosphate catabolic process	0.000167497
GO:0061136	regulation of proteasomal protein catabolic process	0.000168422
GO:0009203	ribonucleoside triphosphate catabolic process	0.000174471
GO:0012501	programmed cell death	0.000176344
GO:0009166	nucleotide catabolic process	0.000183981
GO:0009152	purine ribonucleotide biosynthetic process	0.000184964
GO:0006082	organic acid metabolic process	0.000191582
GO:0009146	purine nucleoside triphosphate catabolic process	0.000196918
GO:0042180	cellular ketone metabolic process	0.000206638
GO:0019637	organophosphate metabolic process	0.00021998
GO:0006399	tRNA metabolic process	0.000220479
GO:0042254	ribosome biogenesis	0.000244387
GO:0070727	cellular macromolecule localization	0.000246557
GO:0009143	nucleoside triphosphate catabolic process	0.000249372
GO:0031297	replication fork processing	0.00027965
GO:1901292	nucleoside phosphate catabolic process	0.000285353
GO:1901069	guanosine-containing compound catabolic process	0.000288296
GO:0006260	DNA replication	0.000338616
GO:0046130	purine ribonucleoside catabolic process	0.000338616
GO:0006152	purine nucleoside catabolic process	0.000338616
GO:0019752	carboxylic acid metabolic process	0.000344077
GO:0043436	oxoacid metabolic process	0.000344077
GO:0022607	cellular component assembly	0.000367747
GO:0008033	tRNA processing	0.000370149
GO:0009260	ribonucleotide biosynthetic process	0.000370149
GO:0046700	heterocycle catabolic process	0.000404136
GO:0042987	amyloid precursor protein catabolic process	0.000414031
GO:0006183	GTP biosynthetic process	0.000414031
GO:0042454	ribonucleoside catabolic process	0.000416921
GO:0009164	nucleoside catabolic process	0.000461394
GO:0046434	organophosphate catabolic process	0.000509327
GO:0072384	organelle transport along microtubule	0.0005277
GO:0034613	cellular protein localization	0.000557988
GO:0071044	histone mRNA catabolic process	0.000583805
GO:0043094	cellular metabolic compound salvage	0.000583805
GO:0022613	ribonucleoprotein complex biogenesis	0.000708719
GO:0032845	negative regulation of homeostatic process	0.000745667
GO:0047496	vesicle transport along microtubule	0.000792334
GO:0000460	maturation of 5.8S rRNA	0.000792334
GO:0042982	amyloid precursor protein metabolic process	0.000792334
GO:0050435	beta-amyloid metabolic process	0.000792334
GO:0030705	cytoskeleton-dependent intracellular transport	0.000801383
GO:0007034	vacuolar transport	0.000801383
GO:0010970	microtubule-based transport	0.000801383
GO:0071844	cellular component assembly at cellular level	0.000809892
GO:0051179	localization	0.000819191
GO:0006520	cellular amino acid metabolic process	0.000836992
GO:0009062	fatty acid catabolic process	0.000893963

## Sheet: Cluster7
GO	Term	p-value
GO:0044237	cellular metabolic process	7.35898e-25
GO:0008152	metabolic process	6.0608e-24
GO:0044238	primary metabolic process	2.06702e-23
GO:0046483	heterocycle metabolic process	9.51346e-20
GO:0006725	cellular aromatic compound metabolic process	1.42892e-19
GO:0006139	nucleobase-containing compound metabolic process	3.42554e-19
GO:0006807	nitrogen compound metabolic process	7.68054e-19
GO:1901360	organic cyclic compound metabolic process	1.3405e-18
GO:0034641	cellular nitrogen compound metabolic process	1.44856e-18
GO:0071704	organic substance metabolic process	2.2345e-16
GO:0044260	cellular macromolecule metabolic process	4.58685e-16
GO:0043170	macromolecule metabolic process	5.11267e-16
GO:0090304	nucleic acid metabolic process	4.40593e-15
GO:0044249	cellular biosynthetic process	1.88086e-10
GO:0009058	biosynthetic process	2.15007e-10
GO:0016070	RNA metabolic process	5.76903e-10
GO:0010467	gene expression	6.65219e-10
GO:0006259	DNA metabolic process	9.84997e-10
GO:0034645	cellular macromolecule biosynthetic process	1.8605e-09
GO:0009059	macromolecule biosynthetic process	2.59982e-09
GO:0044085	cellular component biogenesis	2.166e-08
GO:0071840	cellular component organization or biogenesis	2.36949e-08
GO:0044281	small molecule metabolic process	1.09151e-07
GO:0006281	DNA repair	5.77213e-07
GO:0006974	response to DNA damage stimulus	1.03713e-06
GO:0006396	RNA processing	1.15629e-06
GO:0065003	macromolecular complex assembly	1.44652e-06
GO:0009056	catabolic process	1.45117e-06
GO:0019538	protein metabolic process	1.59104e-06
GO:0044267	cellular protein metabolic process	1.66541e-06
GO:0071841	cellular component organization or biogenesis at cellular level	2.09933e-06
GO:0016043	cellular component organization	2.17224e-06
GO:0034660	ncRNA metabolic process	3.38685e-06
GO:0033554	cellular response to stress	4.41497e-06
GO:0071843	cellular component biogenesis at cellular level	5.55644e-06
GO:0044248	cellular catabolic process	6.76676e-06
GO:0034470	ncRNA processing	7.68616e-06
GO:0006260	DNA replication	8.41464e-06
GO:0043933	macromolecular complex subunit organization	9.50852e-06
GO:0022613	ribonucleoprotein complex biogenesis	9.98125e-06
GO:0009987	cellular process	1.05473e-05
GO:0051276	chromosome organization	1.0746e-05
GO:0022607	cellular component assembly	1.30161e-05
GO:0055086	nucleobase-containing small molecule metabolic process	1.41203e-05
GO:0080090	regulation of primary metabolic process	1.74707e-05
GO:0031323	regulation of cellular metabolic process	1.7953e-05
GO:0007049	cell cycle	1.85014e-05
GO:0006996	organelle organization	2.14212e-05
GO:0016569	covalent chromatin modification	2.18637e-05
GO:0001701	in utero embryonic development	2.40115e-05
GO:0007006	mitochondrial membrane organization	2.74766e-05
GO:0006325	chromatin organization	3.34883e-05
GO:0006351	transcription, DNA-dependent	3.49669e-05
GO:0032774	RNA biosynthetic process	3.68609e-05
GO:0006749	glutathione metabolic process	3.82464e-05
GO:0060255	regulation of macromolecule metabolic process	4.00787e-05
GO:0006605	protein targeting	4.3894e-05
GO:0031324	negative regulation of cellular metabolic process	4.69045e-05
GO:0055114	oxidation-reduction process	5.75108e-05
GO:0006753	nucleoside phosphate metabolic process	6.31561e-05
GO:0016570	histone modification	6.71398e-05
GO:0006364	rRNA processing	8.62171e-05
GO:0043412	macromolecule modification	8.70293e-05
GO:0016072	rRNA metabolic process	0.000120027
GO:0048285	organelle fission	0.000144022
GO:0051301	cell division	0.000147136
GO:0071842	cellular component organization at cellular level	0.000158626
GO:0006461	protein complex assembly	0.000167721
GO:0001824	blastocyst development	0.000172865
GO:0006261	DNA-dependent DNA replication	0.000176593
GO:0070271	protein complex biogenesis	0.000177705
GO:0034622	cellular macromolecular complex assembly	0.000183833
GO:0009259	ribonucleotide metabolic process	0.000184323
GO:0009890	negative regulation of biosynthetic process	0.000193218
GO:0010605	negative regulation of macromolecule metabolic process	0.000197813
GO:0009117	nucleotide metabolic process	0.000210809
GO:0007067	mitosis	0.000213261
GO:0000280	nuclear division	0.000213261
GO:0018130	heterocycle biosynthetic process	0.00021803
GO:0019219	regulation of nucleobase-containing compound metabolic process	0.000219566
GO:0051252	regulation of RNA metabolic process	0.000224116
GO:0010558	negative regulation of macromolecule biosynthetic process	0.000229108
GO:0072594	establishment of protein localization to organelle	0.000232105
GO:0010556	regulation of macromolecule biosynthetic process	0.000236312
GO:0016568	chromatin modification	0.000243075
GO:0007568	aging	0.000248487
GO:0042451	purine nucleoside biosynthetic process	0.000251942
GO:0009163	nucleoside biosynthetic process	0.000251942
GO:0042455	ribonucleoside biosynthetic process	0.000251942
GO:0046129	purine ribonucleoside biosynthetic process	0.000251942
GO:0043009	chordate embryonic development	0.000256533
GO:2000112	regulation of cellular macromolecule biosynthetic process	0.000261504
GO:2000113	negative regulation of cellular macromolecule biosynthetic process	0.000265731
GO:0000087	M phase of mitotic cell cycle	0.000265888
GO:0010468	regulation of gene expression	0.000268711
GO:0006355	regulation of transcription, DNA-dependent	0.000269684
GO:0009892	negative regulation of metabolic process	0.000277245
GO:0071822	protein complex subunit organization	0.00027863
GO:2001141	regulation of RNA biosynthetic process	0.000283792
GO:0009792	embryo development ending in birth or egg hatching	0.000302397
GO:0001825	blastocyst formation	0.000303523
GO:0045934	negative regulation of nucleobase-containing compound metabolic process	0.000315483
GO:0051171	regulation of nitrogen compound metabolic process	0.000328105
GO:0009889	regulation of biosynthetic process	0.000349979
GO:0031326	regulation of cellular biosynthetic process	0.000360409
GO:0043543	protein acylation	0.000362894
GO:0046395	carboxylic acid catabolic process	0.000362894
GO:0016054	organic acid catabolic process	0.000362894
GO:0019438	aromatic compound biosynthetic process	0.000371013
GO:1901070	guanosine-containing compound biosynthetic process	0.000372352
GO:0051172	negative regulation of nitrogen compound metabolic process	0.000414257
GO:2000602	regulation of interphase of mitotic cell cycle	0.000428011
GO:0030330	DNA damage response, signal transduction by p53 class mediator	0.000430254
GO:1901068	guanosine-containing compound metabolic process	0.000438206
GO:0042254	ribosome biogenesis	0.000452802
GO:0019637	organophosphate metabolic process	0.00047743
GO:0006473	protein acetylation	0.000495424
GO:0019918	peptidyl-arginine methylation, to symmetrical-dimethyl arginine	0.000505881
GO:0045541	negative regulation of cholesterol biosynthetic process	0.000505881
GO:0009608	response to symbiont	0.000505881
GO:0046655	folic acid metabolic process	0.000505881
GO:0009609	response to symbiotic bacterium	0.000505881
GO:0090206	negative regulation of cholesterol metabolic process	0.000505881
GO:0034599	cellular response to oxidative stress	0.000516168
GO:0031327	negative regulation of cellular biosynthetic process	0.000533435
GO:0006979	response to oxidative stress	0.000548168
GO:0006575	cellular modified amino acid metabolic process	0.00057176
GO:0051253	negative regulation of RNA metabolic process	0.000583721
GO:0046037	GMP metabolic process	0.000583741
GO:0042558	pteridine-containing compound metabolic process	0.000593238
GO:0016573	histone acetylation	0.000607192
GO:0006520	cellular amino acid metabolic process	0.000631878
GO:0036211	protein modification process	0.000642928
GO:0006464	cellular protein modification process	0.000642928
GO:0051052	regulation of DNA metabolic process	0.000662073
GO:0044282	small molecule catabolic process	0.000673476
GO:0046128	purine ribonucleoside metabolic process	0.000693477
GO:0018393	internal peptidyl-lysine acetylation	0.000710757
GO:0006400	tRNA modification	0.000751643
GO:0006760	folic acid-containing compound metabolic process	0.000751643
GO:0009161	ribonucleoside monophosphate metabolic process	0.000798589
GO:0018394	peptidyl-lysine acetylation	0.000828092
GO:0042278	purine nucleoside metabolic process	0.000831936
GO:0046112	nucleobase biosynthetic process	0.000861
GO:0007569	cell aging	0.000866345
GO:0009141	nucleoside triphosphate metabolic process	0.000910716
GO:0009119	ribonucleoside metabolic process	0.000950402
GO:0006475	internal protein amino acid acetylation	0.000960494
GO:0051259	protein oligomerization	0.000985081
